# Supplementary material for: Bamboo-inspired optimal design for functionally graded hollow cylinders
Source: PLoS One. 2017 May 3;12(5):e0175029. doi: 10.1371/journal.pone.0175029 (PMC5414991; doi:10.1371/journal.pone.0175029)
Supplement: S1 File — The original numeric data for producing Fig 3a. (TXT) [file pone.0175029.s003.txt]

Numeric data for Fig.3a
(by H.Shima, 24 Dec 2016)
c2^bar / c1^bar / D_c
0	0	360156.108798375
0	0.00375	360279.669846373
0	0.0075	360403.230894371
0	0.01125	360526.791942369
0	0.015	360650.352990367
0	0.01875	360773.914038365
0	0.0225	360897.475086363
0	0.02625	361021.036134361
0	0.03	361144.597182359
0	0.03375	361268.158230357
0	0.0375	361391.719278355
0	0.04125	361515.280326353
0	0.045	361638.841374351
0	0.04875	361762.402422349
0	0.0525	361885.963470347
0	0.05625	362009.524518345
0	0.06	362133.085566343
0	0.06375	362256.646614341
0	0.0675	362380.207662339
0	0.07125	362503.768710337
0	0.075	362627.329758335
0	0.07875	362750.890806333
0	0.0825	362874.451854331
0	0.08625	362998.01290233
0	0.09	363121.573950327
0	0.09375	363245.134998325
0	0.0975	363368.696046323
0	0.10125	363492.257094321
0	0.105	363615.81814232
0	0.10875	363739.379190318
0	0.1125	363862.940238316
0	0.11625	363986.501286314
0	0.12	364110.062334312
0	0.12375	364233.62338231
0	0.1275	364357.184430308
0	0.13125	364480.745478306
0	0.135	364604.306526304
0	0.13875	364727.867574302
0	0.1425	364851.4286223
0	0.14625	364974.989670298
0	0.15	365098.550718296
0	0.15375	365222.111766294
0	0.1575	365345.672814292
0	0.16125	365469.23386229
0	0.165	365592.794910288
0	0.16875	365716.355958286
0	0.1725	365839.917006284
0	0.17625	365963.478054282
0	0.18	366087.03910228
0	0.18375	366210.600150278
0	0.1875	366334.161198276
0	0.19125	366457.722246274
0	0.195	366581.283294272
5.625E-5	6.9375E-4	360180.848840522
5.625E-5	0.00444375	360304.40988852
5.625E-5	0.00819375	360427.970936518
5.625E-5	0.01194375	360551.531984516
5.625E-5	0.01569375	360675.093032514
5.625E-5	0.01944375	360798.654080512
5.625E-5	0.02319375	360922.21512851
5.625E-5	0.02694375	361045.776176508
5.625E-5	0.03069375	361169.337224506
5.625E-5	0.03444375	361292.898272504
5.625E-5	0.03819375	361416.459320502
5.625E-5	0.04194375	361540.0203685
5.625E-5	0.04569375	361663.581416498
5.625E-5	0.04944375	361787.142464496
5.625E-5	0.05319375	361910.703512494
5.625E-5	0.05694375	362034.264560492
5.625E-5	0.06069375	362157.82560849
5.625E-5	0.06444375	362281.386656488
5.625E-5	0.06819375	362404.947704486
5.625E-5	0.07194375	362528.508752484
5.625E-5	0.07569375	362652.069800482
5.625E-5	0.07944375	362775.63084848
5.625E-5	0.08319375	362899.191896478
5.625E-5	0.08694375	363022.752944476
5.625E-5	0.09069375	363146.313992474
5.625E-5	0.09444375	363269.875040472
5.625E-5	0.09819375	363393.43608847
5.625E-5	0.10194375	363516.997136468
5.625E-5	0.10569375	363640.558184467
5.625E-5	0.10944375	363764.119232465
5.625E-5	0.11319375	363887.680280463
5.625E-5	0.11694375	364011.241328461
5.625E-5	0.12069375	364134.802376459
5.625E-5	0.12444375	364258.363424457
5.625E-5	0.12819375	364381.924472455
5.625E-5	0.13194375	364505.485520453
5.625E-5	0.13569375	364629.046568451
5.625E-5	0.13944375	364752.607616449
5.625E-5	0.14319375	364876.168664447
5.625E-5	0.14694375	364999.729712445
5.625E-5	0.15069375	365123.290760443
5.625E-5	0.15444375	365246.851808441
5.625E-5	0.15819375	365370.412856439
5.625E-5	0.16194375	365493.973904437
5.625E-5	0.16569375	365617.534952435
5.625E-5	0.16944375	365741.096000433
5.625E-5	0.17319375	365864.657048431
5.625E-5	0.17694375	365988.218096429
5.625E-5	0.18069375	366111.779144427
5.625E-5	0.18444375	366235.340192425
5.625E-5	0.18819375	366358.901240423
5.625E-5	0.19194375	366482.462288421
1.125E-4	0.0013875	360205.588882669
1.125E-4	0.0051375	360329.149930667
1.125E-4	0.0088875	360452.710978665
1.125E-4	0.0126375	360576.272026663
1.125E-4	0.0163875	360699.833074661
1.125E-4	0.0201375	360823.394122659
1.125E-4	0.0238875	360946.955170657
1.125E-4	0.0276375	361070.516218655
1.125E-4	0.0313875	361194.077266653
1.125E-4	0.0351375	361317.638314651
1.125E-4	0.0388875	361441.199362649
1.125E-4	0.0426375	361564.760410647
1.125E-4	0.0463875	361688.321458645
1.125E-4	0.0501375	361811.882506643
1.125E-4	0.0538875	361935.443554641
1.125E-4	0.0576375	362059.004602639
1.125E-4	0.0613875	362182.565650637
1.125E-4	0.0651375	362306.126698635
1.125E-4	0.0688875	362429.687746633
1.125E-4	0.0726375	362553.248794631
1.125E-4	0.0763875	362676.809842629
1.125E-4	0.0801375	362800.370890627
1.125E-4	0.0838875	362923.931938625
1.125E-4	0.0876375	363047.492986623
1.125E-4	0.0913875	363171.054034622
1.125E-4	0.0951375	363294.615082619
1.125E-4	0.0988875	363418.176130618
1.125E-4	0.1026375	363541.737178615
1.125E-4	0.1063875	363665.298226614
1.125E-4	0.1101375	363788.859274612
1.125E-4	0.1138875	363912.42032261
1.125E-4	0.1176375	364035.981370608
1.125E-4	0.1213875	364159.542418606
1.125E-4	0.1251375	364283.103466604
1.125E-4	0.1288875	364406.664514602
1.125E-4	0.1326375	364530.2255626
1.125E-4	0.1363875	364653.786610598
1.125E-4	0.1401375	364777.347658596
1.125E-4	0.1438875	364900.908706594
1.125E-4	0.1476375	365024.469754592
1.125E-4	0.1513875	365148.03080259
1.125E-4	0.1551375	365271.591850588
1.125E-4	0.1588875	365395.152898586
1.125E-4	0.1626375	365518.713946584
1.125E-4	0.1663875	365642.274994582
1.125E-4	0.1701375	365765.83604258
1.125E-4	0.1738875	365889.397090578
1.125E-4	0.1776375	366012.958138576
1.125E-4	0.1813875	366136.519186574
1.125E-4	0.1851375	366260.080234572
1.125E-4	0.1888875	366383.64128257
1.125E-4	0.1926375	366507.202330568
1.6875E-4	0.00208125	360230.328924816
1.6875E-4	0.00583125	360353.889972814
1.6875E-4	0.00958125	360477.451020812
1.6875E-4	0.01333125	360601.01206881
1.6875E-4	0.01708125	360724.573116808
1.6875E-4	0.02083125	360848.134164806
1.6875E-4	0.02458125	360971.695212804
1.6875E-4	0.02833125	361095.256260802
1.6875E-4	0.03208125	361218.8173088
1.6875E-4	0.03583125	361342.378356798
1.6875E-4	0.03958125	361465.939404796
1.6875E-4	0.04333125	361589.500452794
1.6875E-4	0.04708125	361713.061500792
1.6875E-4	0.05083125	361836.62254879
1.6875E-4	0.05458125	361960.183596788
1.6875E-4	0.05833125	362083.744644786
1.6875E-4	0.06208125	362207.305692784
1.6875E-4	0.06583125	362330.866740782
1.6875E-4	0.06958125	362454.42778878
1.6875E-4	0.07333125	362577.988836778
1.6875E-4	0.07708125	362701.549884776
1.6875E-4	0.08083125	362825.110932774
1.6875E-4	0.08458125	362948.671980772
1.6875E-4	0.08833125	363072.23302877
1.6875E-4	0.09208125	363195.794076769
1.6875E-4	0.09583125	363319.355124766
1.6875E-4	0.09958125	363442.916172764
1.6875E-4	0.10333125	363566.477220762
1.6875E-4	0.10708125	363690.038268761
1.6875E-4	0.11083125	363813.599316759
1.6875E-4	0.11458125	363937.160364757
1.6875E-4	0.11833125	364060.721412755
1.6875E-4	0.12208125	364184.282460753
1.6875E-4	0.12583125	364307.843508751
1.6875E-4	0.12958125	364431.404556749
1.6875E-4	0.13333125	364554.965604747
1.6875E-4	0.13708125	364678.526652745
1.6875E-4	0.14083125	364802.087700743
1.6875E-4	0.14458125	364925.648748741
1.6875E-4	0.14833125	365049.209796739
1.6875E-4	0.15208125	365172.770844737
1.6875E-4	0.15583125	365296.331892735
1.6875E-4	0.15958125	365419.892940733
1.6875E-4	0.16333125	365543.453988731
1.6875E-4	0.16708125	365667.015036729
1.6875E-4	0.17083125	365790.576084727
1.6875E-4	0.17458125	365914.137132725
1.6875E-4	0.17833125	366037.698180723
1.6875E-4	0.18208125	366161.259228721
1.6875E-4	0.18583125	366284.820276719
1.6875E-4	0.18958125	366408.381324717
1.6875E-4	0.19333125	366531.942372715
2.25E-4	0.002775	360255.068966963
2.25E-4	0.006525	360378.630014961
2.25E-4	0.010275	360502.191062959
2.25E-4	0.014025	360625.752110957
2.25E-4	0.017775	360749.313158955
2.25E-4	0.021525	360872.874206953
2.25E-4	0.025275	360996.435254951
2.25E-4	0.029025	361119.996302949
2.25E-4	0.032775	361243.557350947
2.25E-4	0.036525	361367.118398945
2.25E-4	0.040275	361490.679446943
2.25E-4	0.044025	361614.240494941
2.25E-4	0.047775	361737.801542939
2.25E-4	0.051525	361861.362590937
2.25E-4	0.055275	361984.923638935
2.25E-4	0.059025	362108.484686933
2.25E-4	0.062775	362232.045734931
2.25E-4	0.066525	362355.606782929
2.25E-4	0.070275	362479.167830927
2.25E-4	0.074025	362602.728878925
2.25E-4	0.077775	362726.289926923
2.25E-4	0.081525	362849.850974921
2.25E-4	0.085275	362973.41202292
2.25E-4	0.089025	363096.973070918
2.25E-4	0.092775	363220.534118916
2.25E-4	0.096525	363344.095166913
2.25E-4	0.100275	363467.656214911
2.25E-4	0.104025	363591.21726291
2.25E-4	0.107775	363714.778310908
2.25E-4	0.111525	363838.339358906
2.25E-4	0.115275	363961.900406904
2.25E-4	0.119025	364085.461454902
2.25E-4	0.122775	364209.0225029
2.25E-4	0.126525	364332.583550898
2.25E-4	0.130275	364456.144598896
2.25E-4	0.134025	364579.705646894
2.25E-4	0.137775	364703.266694892
2.25E-4	0.141525	364826.82774289
2.25E-4	0.145275	364950.388790888
2.25E-4	0.149025	365073.949838886
2.25E-4	0.152775	365197.510886884
2.25E-4	0.156525	365321.071934882
2.25E-4	0.160275	365444.63298288
2.25E-4	0.164025	365568.194030878
2.25E-4	0.167775	365691.755078876
2.25E-4	0.171525	365815.316126874
2.25E-4	0.175275	365938.877174872
2.25E-4	0.179025	366062.43822287
2.25E-4	0.182775	366185.999270869
2.25E-4	0.186525	366309.560318866
2.25E-4	0.190275	366433.121366864
2.25E-4	0.194025	366556.682414862
2.8125E-4	0.00346875	360279.80900911
2.8125E-4	0.00721875	360403.370057108
2.8125E-4	0.01096875	360526.931105106
2.8125E-4	0.01471875	360650.492153104
2.8125E-4	0.01846875	360774.053201102
2.8125E-4	0.02221875	360897.6142491
2.8125E-4	0.02596875	361021.175297098
2.8125E-4	0.02971875	361144.736345096
2.8125E-4	0.03346875	361268.297393094
2.8125E-4	0.03721875	361391.858441092
2.8125E-4	0.04096875	361515.41948909
2.8125E-4	0.04471875	361638.980537088
2.8125E-4	0.04846875	361762.541585086
2.8125E-4	0.05221875	361886.102633084
2.8125E-4	0.05596875	362009.663681082
2.8125E-4	0.05971875	362133.22472908
2.8125E-4	0.06346875	362256.785777078
2.8125E-4	0.06721875	362380.346825076
2.8125E-4	0.07096875	362503.907873074
2.8125E-4	0.07471875	362627.468921072
2.8125E-4	0.07846875	362751.02996907
2.8125E-4	0.08221875	362874.591017068
2.8125E-4	0.08596875	362998.152065066
2.8125E-4	0.08971875	363121.713113065
2.8125E-4	0.09346875	363245.274161063
2.8125E-4	0.09721875	363368.83520906
2.8125E-4	0.10096875	363492.396257059
2.8125E-4	0.10471875	363615.957305057
2.8125E-4	0.10846875	363739.518353055
2.8125E-4	0.11221875	363863.079401053
2.8125E-4	0.11596875	363986.640449051
2.8125E-4	0.11971875	364110.201497049
2.8125E-4	0.12346875	364233.762545047
2.8125E-4	0.12721875	364357.323593045
2.8125E-4	0.13096875	364480.884641043
2.8125E-4	0.13471875	364604.445689041
2.8125E-4	0.13846875	364728.006737039
2.8125E-4	0.14221875	364851.567785037
2.8125E-4	0.14596875	364975.128833035
2.8125E-4	0.14971875	365098.689881033
2.8125E-4	0.15346875	365222.250929031
2.8125E-4	0.15721875	365345.811977029
2.8125E-4	0.16096875	365469.373025027
2.8125E-4	0.16471875	365592.934073025
2.8125E-4	0.16846875	365716.495121023
2.8125E-4	0.17221875	365840.056169021
2.8125E-4	0.17596875	365963.617217019
2.8125E-4	0.17971875	366087.178265017
2.8125E-4	0.18346875	366210.739313015
2.8125E-4	0.18721875	366334.300361013
2.8125E-4	0.19096875	366457.861409011
2.8125E-4	0.19471875	366581.422457009
3.375E-4	4.125E-4	360180.988003259
3.375E-4	0.0041625	360304.549051257
3.375E-4	0.0079125	360428.110099255
3.375E-4	0.0116625	360551.671147253
3.375E-4	0.0154125	360675.232195251
3.375E-4	0.0191625	360798.793243249
3.375E-4	0.0229125	360922.354291247
3.375E-4	0.0266625	361045.915339245
3.375E-4	0.0304125	361169.476387243
3.375E-4	0.0341625	361293.037435241
3.375E-4	0.0379125	361416.598483239
3.375E-4	0.0416625	361540.159531237
3.375E-4	0.0454125	361663.720579235
3.375E-4	0.0491625	361787.281627233
3.375E-4	0.0529125	361910.842675231
3.375E-4	0.0566625	362034.403723229
3.375E-4	0.0604125	362157.964771227
3.375E-4	0.0641625	362281.525819225
3.375E-4	0.0679125	362405.086867223
3.375E-4	0.0716625	362528.647915221
3.375E-4	0.0754125	362652.208963219
3.375E-4	0.0791625	362775.770011217
3.375E-4	0.0829125	362899.331059215
3.375E-4	0.0866625	363022.892107214
3.375E-4	0.0904125	363146.453155212
3.375E-4	0.0941625	363270.01420321
3.375E-4	0.0979125	363393.575251208
3.375E-4	0.1016625	363517.136299206
3.375E-4	0.1054125	363640.697347204
3.375E-4	0.1091625	363764.258395202
3.375E-4	0.1129125	363887.8194432
3.375E-4	0.1166625	364011.380491198
3.375E-4	0.1204125	364134.941539196
3.375E-4	0.1241625	364258.502587194
3.375E-4	0.1279125	364382.063635192
3.375E-4	0.1316625	364505.62468319
3.375E-4	0.1354125	364629.185731188
3.375E-4	0.1391625	364752.746779186
3.375E-4	0.1429125	364876.307827184
3.375E-4	0.1466625	364999.868875182
3.375E-4	0.1504125	365123.42992318
3.375E-4	0.1541625	365246.990971178
3.375E-4	0.1579125	365370.552019176
3.375E-4	0.1616625	365494.113067174
3.375E-4	0.1654125	365617.674115172
3.375E-4	0.1691625	365741.23516317
3.375E-4	0.1729125	365864.796211168
3.375E-4	0.1766625	365988.357259166
3.375E-4	0.1804125	366111.918307164
3.375E-4	0.1841625	366235.479355162
3.375E-4	0.1879125	366359.04040316
3.375E-4	0.1916625	366482.601451158
3.9375E-4	0.00110625	360205.728045406
3.9375E-4	0.00485625	360329.289093404
3.9375E-4	0.00860625	360452.850141402
3.9375E-4	0.01235625	360576.4111894
3.9375E-4	0.01610625	360699.972237398
3.9375E-4	0.01985625	360823.533285396
3.9375E-4	0.02360625	360947.094333394
3.9375E-4	0.02735625	361070.655381392
3.9375E-4	0.03110625	361194.21642939
3.9375E-4	0.03485625	361317.777477388
3.9375E-4	0.03860625	361441.338525386
3.9375E-4	0.04235625	361564.899573384
3.9375E-4	0.04610625	361688.460621382
3.9375E-4	0.04985625	361812.02166938
3.9375E-4	0.05360625	361935.582717378
3.9375E-4	0.05735625	362059.143765376
3.9375E-4	0.06110625	362182.704813374
3.9375E-4	0.06485625	362306.265861372
3.9375E-4	0.06860625	362429.82690937
3.9375E-4	0.07235625	362553.387957368
3.9375E-4	0.07610625	362676.949005366
3.9375E-4	0.07985625	362800.510053364
3.9375E-4	0.08360625	362924.071101362
3.9375E-4	0.08735625	363047.632149361
3.9375E-4	0.09110625	363171.193197359
3.9375E-4	0.09485625	363294.754245357
3.9375E-4	0.09860625	363418.315293355
3.9375E-4	0.10235625	363541.876341353
3.9375E-4	0.10610625	363665.437389351
3.9375E-4	0.10985625	363788.998437349
3.9375E-4	0.11360625	363912.559485347
3.9375E-4	0.11735625	364036.120533345
3.9375E-4	0.12110625	364159.681581343
3.9375E-4	0.12485625	364283.242629341
3.9375E-4	0.12860625	364406.803677339
3.9375E-4	0.13235625	364530.364725337
3.9375E-4	0.13610625	364653.925773335
3.9375E-4	0.13985625	364777.486821333
3.9375E-4	0.14360625	364901.047869331
3.9375E-4	0.14735625	365024.608917329
3.9375E-4	0.15110625	365148.169965327
3.9375E-4	0.15485625	365271.731013325
3.9375E-4	0.15860625	365395.292061323
3.9375E-4	0.16235625	365518.853109321
3.9375E-4	0.16610625	365642.414157319
3.9375E-4	0.16985625	365765.975205317
3.9375E-4	0.17360625	365889.536253315
3.9375E-4	0.17735625	366013.097301313
3.9375E-4	0.18110625	366136.658349311
3.9375E-4	0.18485625	366260.219397309
3.9375E-4	0.18860625	366383.780445307
3.9375E-4	0.19235625	366507.341493305
4.5E-4	0.0018	360230.468087553
4.5E-4	0.00555	360354.029135551
4.5E-4	0.0093	360477.590183549
4.5E-4	0.01305	360601.151231547
4.5E-4	0.0168	360724.712279545
4.5E-4	0.02055	360848.273327543
4.5E-4	0.0243	360971.834375541
4.5E-4	0.02805	361095.395423539
4.5E-4	0.0318	361218.956471537
4.5E-4	0.03555	361342.517519535
4.5E-4	0.0393	361466.078567533
4.5E-4	0.04305	361589.639615531
4.5E-4	0.0468	361713.200663529
4.5E-4	0.05055	361836.761711527
4.5E-4	0.0543	361960.322759525
4.5E-4	0.05805	362083.883807523
4.5E-4	0.0618	362207.444855521
4.5E-4	0.06555	362331.005903519
4.5E-4	0.0693	362454.566951517
4.5E-4	0.07305	362578.127999515
4.5E-4	0.0768	362701.689047513
4.5E-4	0.08055	362825.250095511
4.5E-4	0.0843	362948.811143509
4.5E-4	0.08805	363072.372191508
4.5E-4	0.0918	363195.933239506
4.5E-4	0.09555	363319.494287504
4.5E-4	0.0993	363443.055335502
4.5E-4	0.10305	363566.616383499
4.5E-4	0.1068	363690.177431498
4.5E-4	0.11055	363813.738479496
4.5E-4	0.1143	363937.299527494
4.5E-4	0.11805	364060.860575492
4.5E-4	0.1218	364184.42162349
4.5E-4	0.12555	364307.982671488
4.5E-4	0.1293	364431.543719486
4.5E-4	0.13305	364555.104767484
4.5E-4	0.1368	364678.665815482
4.5E-4	0.14055	364802.22686348
4.5E-4	0.1443	364925.787911478
4.5E-4	0.14805	365049.348959476
4.5E-4	0.1518	365172.910007474
4.5E-4	0.15555	365296.471055472
4.5E-4	0.1593	365420.03210347
4.5E-4	0.16305	365543.593151468
4.5E-4	0.1668	365667.154199466
4.5E-4	0.17055	365790.715247464
4.5E-4	0.1743	365914.276295462
4.5E-4	0.17805	366037.83734346
4.5E-4	0.1818	366161.398391458
4.5E-4	0.18555	366284.959439456
4.5E-4	0.1893	366408.520487454
4.5E-4	0.19305	366532.081535452
5.0625E-4	0.00249375	360255.2081297
5.0625E-4	0.00624375	360378.769177698
5.0625E-4	0.00999375	360502.330225696
5.0625E-4	0.01374375	360625.891273694
5.0625E-4	0.01749375	360749.452321692
5.0625E-4	0.02124375	360873.01336969
5.0625E-4	0.02499375	360996.574417688
5.0625E-4	0.02874375	361120.135465686
5.0625E-4	0.03249375	361243.696513684
5.0625E-4	0.03624375	361367.257561682
5.0625E-4	0.03999375	361490.81860968
5.0625E-4	0.04374375	361614.379657678
5.0625E-4	0.04749375	361737.940705676
5.0625E-4	0.05124375	361861.501753674
5.0625E-4	0.05499375	361985.062801672
5.0625E-4	0.05874375	362108.62384967
5.0625E-4	0.06249375	362232.184897668
5.0625E-4	0.06624375	362355.745945666
5.0625E-4	0.06999375	362479.306993664
5.0625E-4	0.07374375	362602.868041662
5.0625E-4	0.07749375	362726.42908966
5.0625E-4	0.08124375	362849.990137658
5.0625E-4	0.08499375	362973.551185656
5.0625E-4	0.08874375	363097.112233655
5.0625E-4	0.09249375	363220.673281653
5.0625E-4	0.09624375	363344.234329651
5.0625E-4	0.09999375	363467.795377648
5.0625E-4	0.10374375	363591.356425647
5.0625E-4	0.10749375	363714.917473645
5.0625E-4	0.11124375	363838.478521643
5.0625E-4	0.11499375	363962.039569641
5.0625E-4	0.11874375	364085.600617639
5.0625E-4	0.12249375	364209.161665637
5.0625E-4	0.12624375	364332.722713635
5.0625E-4	0.12999375	364456.283761633
5.0625E-4	0.13374375	364579.844809631
5.0625E-4	0.13749375	364703.405857629
5.0625E-4	0.14124375	364826.966905627
5.0625E-4	0.14499375	364950.527953625
5.0625E-4	0.14874375	365074.089001623
5.0625E-4	0.15249375	365197.650049621
5.0625E-4	0.15624375	365321.211097619
5.0625E-4	0.15999375	365444.772145617
5.0625E-4	0.16374375	365568.333193615
5.0625E-4	0.16749375	365691.894241613
5.0625E-4	0.17124375	365815.455289611
5.0625E-4	0.17499375	365939.016337609
5.0625E-4	0.17874375	366062.577385607
5.0625E-4	0.18249375	366186.138433605
5.0625E-4	0.18624375	366309.699481603
5.0625E-4	0.18999375	366433.260529601
5.0625E-4	0.19374375	366556.821577599
5.625E-4	0.0031875	360279.948171847
5.625E-4	0.0069375	360403.509219845
5.625E-4	0.0106875	360527.070267843
5.625E-4	0.0144375	360650.631315841
5.625E-4	0.0181875	360774.192363839
5.625E-4	0.0219375	360897.753411837
5.625E-4	0.0256875	361021.314459835
5.625E-4	0.0294375	361144.875507833
5.625E-4	0.0331875	361268.436555831
5.625E-4	0.0369375	361391.997603829
5.625E-4	0.0406875	361515.558651827
5.625E-4	0.0444375	361639.119699825
5.625E-4	0.0481875	361762.680747823
5.625E-4	0.0519375	361886.241795821
5.625E-4	0.0556875	362009.802843819
5.625E-4	0.0594375	362133.363891817
5.625E-4	0.0631875	362256.924939815
5.625E-4	0.0669375	362380.485987813
5.625E-4	0.0706875	362504.047035811
5.625E-4	0.0744375	362627.608083809
5.625E-4	0.0781875	362751.169131807
5.625E-4	0.0819375	362874.730179806
5.625E-4	0.0856875	362998.291227804
5.625E-4	0.0894375	363121.852275802
5.625E-4	0.0931875	363245.4133238
5.625E-4	0.0969375	363368.974371798
5.625E-4	0.1006875	363492.535419796
5.625E-4	0.1044375	363616.096467794
5.625E-4	0.1081875	363739.657515792
5.625E-4	0.1119375	363863.21856379
5.625E-4	0.1156875	363986.779611788
5.625E-4	0.1194375	364110.340659786
5.625E-4	0.1231875	364233.901707784
5.625E-4	0.1269375	364357.462755782
5.625E-4	0.1306875	364481.02380378
5.625E-4	0.1344375	364604.584851778
5.625E-4	0.1381875	364728.145899776
5.625E-4	0.1419375	364851.706947774
5.625E-4	0.1456875	364975.267995772
5.625E-4	0.1494375	365098.82904377
5.625E-4	0.1531875	365222.390091768
5.625E-4	0.1569375	365345.951139766
5.625E-4	0.1606875	365469.512187764
5.625E-4	0.1644375	365593.073235762
5.625E-4	0.1681875	365716.63428376
5.625E-4	0.1719375	365840.195331758
5.625E-4	0.1756875	365963.756379756
5.625E-4	0.1794375	366087.317427754
5.625E-4	0.1831875	366210.878475752
5.625E-4	0.1869375	366334.43952375
5.625E-4	0.1906875	366458.000571748
5.625E-4	0.1944375	366581.561619746
6.1875E-4	1.3125E-4	360181.127165996
6.1875E-4	0.00388125	360304.688213994
6.1875E-4	0.00763125	360428.249261992
6.1875E-4	0.01138125	360551.81030999
6.1875E-4	0.01513125	360675.371357988
6.1875E-4	0.01888125	360798.932405986
6.1875E-4	0.02263125	360922.493453984
6.1875E-4	0.02638125	361046.054501982
6.1875E-4	0.03013125	361169.61554998
6.1875E-4	0.03388125	361293.176597978
6.1875E-4	0.03763125	361416.737645976
6.1875E-4	0.04138125	361540.298693974
6.1875E-4	0.04513125	361663.859741972
6.1875E-4	0.04888125	361787.42078997
6.1875E-4	0.05263125	361910.981837968
6.1875E-4	0.05638125	362034.542885966
6.1875E-4	0.06013125	362158.103933964
6.1875E-4	0.06388125	362281.664981962
6.1875E-4	0.06763125	362405.22602996
6.1875E-4	0.07138125	362528.787077958
6.1875E-4	0.07513125	362652.348125956
6.1875E-4	0.07888125	362775.909173955
6.1875E-4	0.08263125	362899.470221953
6.1875E-4	0.08638125	363023.03126995
6.1875E-4	0.09013125	363146.592317949
6.1875E-4	0.09388125	363270.153365947
6.1875E-4	0.09763125	363393.714413945
6.1875E-4	0.10138125	363517.275461943
6.1875E-4	0.10513125	363640.836509941
6.1875E-4	0.10888125	363764.397557939
6.1875E-4	0.11263125	363887.958605937
6.1875E-4	0.11638125	364011.519653935
6.1875E-4	0.12013125	364135.080701933
6.1875E-4	0.12388125	364258.641749931
6.1875E-4	0.12763125	364382.202797929
6.1875E-4	0.13138125	364505.763845927
6.1875E-4	0.13513125	364629.324893925
6.1875E-4	0.13888125	364752.885941923
6.1875E-4	0.14263125	364876.446989921
6.1875E-4	0.14638125	365000.008037919
6.1875E-4	0.15013125	365123.569085917
6.1875E-4	0.15388125	365247.130133915
6.1875E-4	0.15763125	365370.691181913
6.1875E-4	0.16138125	365494.252229911
6.1875E-4	0.16513125	365617.813277909
6.1875E-4	0.16888125	365741.374325907
6.1875E-4	0.17263125	365864.935373905
6.1875E-4	0.17638125	365988.496421903
6.1875E-4	0.18013125	366112.057469901
6.1875E-4	0.18388125	366235.618517899
6.1875E-4	0.18763125	366359.179565897
6.1875E-4	0.19138125	366482.740613895
6.75E-4	8.25000000000001E-4	360205.867208143
6.75E-4	0.004575	360329.428256141
6.75E-4	0.008325	360452.989304139
6.75E-4	0.012075	360576.550352137
6.75E-4	0.015825	360700.111400135
6.75E-4	0.019575	360823.672448133
6.75E-4	0.023325	360947.233496131
6.75E-4	0.027075	361070.794544129
6.75E-4	0.030825	361194.355592127
6.75E-4	0.034575	361317.916640125
6.75E-4	0.038325	361441.477688123
6.75E-4	0.042075	361565.038736121
6.75E-4	0.045825	361688.599784119
6.75E-4	0.049575	361812.160832117
6.75E-4	0.053325	361935.721880115
6.75E-4	0.057075	362059.282928113
6.75E-4	0.060825	362182.843976111
6.75E-4	0.064575	362306.405024109
6.75E-4	0.068325	362429.966072107
6.75E-4	0.072075	362553.527120105
6.75E-4	0.075825	362677.088168103
6.75E-4	0.079575	362800.649216102
6.75E-4	0.083325	362924.2102641
6.75E-4	0.087075	363047.771312098
6.75E-4	0.090825	363171.332360096
6.75E-4	0.094575	363294.893408094
6.75E-4	0.098325	363418.454456092
6.75E-4	0.102075	363542.01550409
6.75E-4	0.105825	363665.576552088
6.75E-4	0.109575	363789.137600086
6.75E-4	0.113325	363912.698648084
6.75E-4	0.117075	364036.259696082
6.75E-4	0.120825	364159.82074408
6.75E-4	0.124575	364283.381792078
6.75E-4	0.128325	364406.942840076
6.75E-4	0.132075	364530.503888074
6.75E-4	0.135825	364654.064936072
6.75E-4	0.139575	364777.62598407
6.75E-4	0.143325	364901.187032068
6.75E-4	0.147075	365024.748080066
6.75E-4	0.150825	365148.309128064
6.75E-4	0.154575	365271.870176062
6.75E-4	0.158325	365395.43122406
6.75E-4	0.162075	365518.992272058
6.75E-4	0.165825	365642.553320056
6.75E-4	0.169575	365766.114368054
6.75E-4	0.173325	365889.675416052
6.75E-4	0.177075	366013.23646405
6.75E-4	0.180825	366136.797512048
6.75E-4	0.184575	366260.358560046
6.75E-4	0.188325	366383.919608045
6.75E-4	0.192075	366507.480656042
7.3125E-4	0.00151875	360230.60725029
7.3125E-4	0.00526875	360354.168298288
7.3125E-4	0.00901875	360477.729346286
7.3125E-4	0.01276875	360601.290394284
7.3125E-4	0.01651875	360724.851442282
7.3125E-4	0.02026875	360848.41249028
7.3125E-4	0.02401875	360971.973538278
7.3125E-4	0.02776875	361095.534586276
7.3125E-4	0.03151875	361219.095634274
7.3125E-4	0.03526875	361342.656682272
7.3125E-4	0.03901875	361466.21773027
7.3125E-4	0.04276875	361589.778778268
7.3125E-4	0.04651875	361713.339826266
7.3125E-4	0.05026875	361836.900874264
7.3125E-4	0.05401875	361960.461922262
7.3125E-4	0.05776875	362084.02297026
7.3125E-4	0.06151875	362207.584018258
7.3125E-4	0.06526875	362331.145066256
7.3125E-4	0.06901875	362454.706114254
7.3125E-4	0.07276875	362578.267162252
7.3125E-4	0.07651875	362701.82821025
7.3125E-4	0.08026875	362825.389258249
7.3125E-4	0.08401875	362948.950306247
7.3125E-4	0.08776875	363072.511354245
7.3125E-4	0.09151875	363196.072402243
7.3125E-4	0.09526875	363319.633450241
7.3125E-4	0.09901875	363443.194498239
7.3125E-4	0.10276875	363566.755546237
7.3125E-4	0.10651875	363690.316594235
7.3125E-4	0.11026875	363813.877642233
7.3125E-4	0.11401875	363937.438690231
7.3125E-4	0.11776875	364060.999738229
7.3125E-4	0.12151875	364184.560786227
7.3125E-4	0.12526875	364308.121834225
7.3125E-4	0.12901875	364431.682882223
7.3125E-4	0.13276875	364555.243930221
7.3125E-4	0.13651875	364678.804978219
7.3125E-4	0.14026875	364802.366026217
7.3125E-4	0.14401875	364925.927074215
7.3125E-4	0.14776875	365049.488122213
7.3125E-4	0.15151875	365173.049170211
7.3125E-4	0.15526875	365296.610218209
7.3125E-4	0.15901875	365420.171266207
7.3125E-4	0.16276875	365543.732314205
7.3125E-4	0.16651875	365667.293362203
7.3125E-4	0.17026875	365790.854410201
7.3125E-4	0.17401875	365914.415458199
7.3125E-4	0.17776875	366037.976506197
7.3125E-4	0.18151875	366161.537554195
7.3125E-4	0.18526875	366285.098602193
7.3125E-4	0.18901875	366408.659650191
7.3125E-4	0.19276875	366532.220698189
7.875E-4	0.0022125	360255.347292437
7.875E-4	0.0059625	360378.908340435
7.875E-4	0.0097125	360502.469388433
7.875E-4	0.0134625	360626.030436431
7.875E-4	0.0172125	360749.591484429
7.875E-4	0.0209625	360873.152532427
7.875E-4	0.0247125	360996.713580425
7.875E-4	0.0284625	361120.274628423
7.875E-4	0.0322125	361243.835676421
7.875E-4	0.0359625	361367.396724419
7.875E-4	0.0397125	361490.957772417
7.875E-4	0.0434625	361614.518820415
7.875E-4	0.0472125	361738.079868413
7.875E-4	0.0509625	361861.640916411
7.875E-4	0.0547125	361985.201964409
7.875E-4	0.0584625	362108.763012407
7.875E-4	0.0622125	362232.324060405
7.875E-4	0.0659625	362355.885108403
7.875E-4	0.0697125	362479.446156402
7.875E-4	0.0734625	362603.007204399
7.875E-4	0.0772125	362726.568252397
7.875E-4	0.0809625	362850.129300396
7.875E-4	0.0847125	362973.690348394
7.875E-4	0.0884625	363097.251396391
7.875E-4	0.0922125	363220.81244439
7.875E-4	0.0959625	363344.373492388
7.875E-4	0.0997125	363467.934540386
7.875E-4	0.1034625	363591.495588384
7.875E-4	0.1072125	363715.056636382
7.875E-4	0.1109625	363838.61768438
7.875E-4	0.1147125	363962.178732378
7.875E-4	0.1184625	364085.739780376
7.875E-4	0.1222125	364209.300828374
7.875E-4	0.1259625	364332.861876372
7.875E-4	0.1297125	364456.42292437
7.875E-4	0.1334625	364579.983972368
7.875E-4	0.1372125	364703.545020366
7.875E-4	0.1409625	364827.106068364
7.875E-4	0.1447125	364950.667116362
7.875E-4	0.1484625	365074.22816436
7.875E-4	0.1522125	365197.789212358
7.875E-4	0.1559625	365321.350260356
7.875E-4	0.1597125	365444.911308354
7.875E-4	0.1634625	365568.472356352
7.875E-4	0.1672125	365692.03340435
7.875E-4	0.1709625	365815.594452348
7.875E-4	0.1747125	365939.155500347
7.875E-4	0.1784625	366062.716548344
7.875E-4	0.1822125	366186.277596342
7.875E-4	0.1859625	366309.838644341
7.875E-4	0.1897125	366433.399692338
7.875E-4	0.1934625	366556.960740336
8.4375E-4	0.00290625	360280.087334584
8.4375E-4	0.00665625	360403.648382582
8.4375E-4	0.01040625	360527.20943058
8.4375E-4	0.01415625	360650.770478578
8.4375E-4	0.01790625	360774.331526576
8.4375E-4	0.02165625	360897.892574574
8.4375E-4	0.02540625	361021.453622572
8.4375E-4	0.02915625	361145.01467057
8.4375E-4	0.03290625	361268.575718568
8.4375E-4	0.03665625	361392.136766566
8.4375E-4	0.04040625	361515.697814564
8.4375E-4	0.04415625	361639.258862562
8.4375E-4	0.04790625	361762.81991056
8.4375E-4	0.05165625	361886.380958558
8.4375E-4	0.05540625	362009.942006556
8.4375E-4	0.05915625	362133.503054554
8.4375E-4	0.06290625	362257.064102553
8.4375E-4	0.06665625	362380.625150551
8.4375E-4	0.07040625	362504.186198549
8.4375E-4	0.07415625	362627.747246546
8.4375E-4	0.07790625	362751.308294545
8.4375E-4	0.08165625	362874.869342543
8.4375E-4	0.08540625	362998.430390541
8.4375E-4	0.08915625	363121.991438539
8.4375E-4	0.09290625	363245.552486537
8.4375E-4	0.09665625	363369.113534535
8.4375E-4	0.10040625	363492.674582533
8.4375E-4	0.10415625	363616.235630531
8.4375E-4	0.10790625	363739.796678529
8.4375E-4	0.11165625	363863.357726527
8.4375E-4	0.11540625	363986.918774525
8.4375E-4	0.11915625	364110.479822523
8.4375E-4	0.12290625	364234.040870521
8.4375E-4	0.12665625	364357.601918519
8.4375E-4	0.13040625	364481.162966517
8.4375E-4	0.13415625	364604.724014515
8.4375E-4	0.13790625	364728.285062513
8.4375E-4	0.14165625	364851.846110511
8.4375E-4	0.14540625	364975.407158509
8.4375E-4	0.14915625	365098.968206507
8.4375E-4	0.15290625	365222.529254505
8.4375E-4	0.15665625	365346.090302503
8.4375E-4	0.16040625	365469.651350501
8.4375E-4	0.16415625	365593.212398499
8.4375E-4	0.16790625	365716.773446497
8.4375E-4	0.17165625	365840.334494495
8.4375E-4	0.17540625	365963.895542493
8.4375E-4	0.17915625	366087.456590491
8.4375E-4	0.18290625	366211.01763849
8.4375E-4	0.18665625	366334.578686488
8.4375E-4	0.19040625	366458.139734486
8.4375E-4	0.19415625	366581.700782484
9E-4	0.0036	360304.827376731
9E-4	0.00735	360428.388424729
9E-4	0.0111	360551.949472727
9E-4	0.01485	360675.510520725
9E-4	0.0186	360799.071568723
9E-4	0.02235	360922.632616721
9E-4	0.0261	361046.193664719
9E-4	0.02985	361169.754712717
9E-4	0.0336	361293.315760715
9E-4	0.03735	361416.876808713
9E-4	0.0411	361540.437856711
9E-4	0.04485	361663.998904709
9E-4	0.0486	361787.559952707
9E-4	0.05235	361911.121000705
9E-4	0.0561	362034.682048703
9E-4	0.05985	362158.243096701
9E-4	0.0636	362281.8041447
9E-4	0.06735	362405.365192697
9E-4	0.0711	362528.926240696
9E-4	0.07485	362652.487288693
9E-4	0.0786	362776.048336692
9E-4	0.08235	362899.60938469
9E-4	0.0861	363023.170432688
9E-4	0.08985	363146.731480686
9E-4	0.0936	363270.292528684
9E-4	0.09735	363393.853576682
9E-4	0.1011	363517.41462468
9E-4	0.10485	363640.975672678
9E-4	0.1086	363764.536720676
9E-4	0.11235	363888.097768674
9E-4	0.1161	364011.658816672
9E-4	0.11985	364135.21986467
9E-4	0.1236	364258.780912668
9E-4	0.12735	364382.341960666
9E-4	0.1311	364505.903008664
9E-4	0.13485	364629.464056662
9E-4	0.1386	364753.02510466
9E-4	0.14235	364876.586152658
9E-4	0.1461	365000.147200656
9E-4	0.14985	365123.708248654
9E-4	0.1536	365247.269296652
9E-4	0.15735	365370.83034465
9E-4	0.1611	365494.391392648
9E-4	0.16485	365617.952440646
9E-4	0.1686	365741.513488644
9E-4	0.17235	365865.074536642
9E-4	0.1761	365988.635584641
9E-4	0.17985	366112.196632639
9E-4	0.1836	366235.757680637
9E-4	0.18735	366359.318728634
9E-4	0.1911	366482.879776633
9.5625E-4	5.43750000000001E-4	360206.00637088
9.5625E-4	0.00429375	360329.567418878
9.5625E-4	0.00804375	360453.128466876
9.5625E-4	0.01179375	360576.689514874
9.5625E-4	0.01554375	360700.250562872
9.5625E-4	0.01929375	360823.81161087
9.5625E-4	0.02304375	360947.372658868
9.5625E-4	0.02679375	361070.933706866
9.5625E-4	0.03054375	361194.494754864
9.5625E-4	0.03429375	361318.055802862
9.5625E-4	0.03804375	361441.61685086
9.5625E-4	0.04179375	361565.177898858
9.5625E-4	0.04554375	361688.738946856
9.5625E-4	0.04929375	361812.299994854
9.5625E-4	0.05304375	361935.861042852
9.5625E-4	0.05679375	362059.42209085
9.5625E-4	0.06054375	362182.983138848
9.5625E-4	0.06429375	362306.544186847
9.5625E-4	0.06804375	362430.105234844
9.5625E-4	0.07179375	362553.666282843
9.5625E-4	0.07554375	362677.227330841
9.5625E-4	0.07929375	362800.788378839
9.5625E-4	0.08304375	362924.349426837
9.5625E-4	0.08679375	363047.910474835
9.5625E-4	0.09054375	363171.471522833
9.5625E-4	0.09429375	363295.032570831
9.5625E-4	0.09804375	363418.593618829
9.5625E-4	0.10179375	363542.154666827
9.5625E-4	0.10554375	363665.715714825
9.5625E-4	0.10929375	363789.276762823
9.5625E-4	0.11304375	363912.837810821
9.5625E-4	0.11679375	364036.398858819
9.5625E-4	0.12054375	364159.959906817
9.5625E-4	0.12429375	364283.520954815
9.5625E-4	0.12804375	364407.082002813
9.5625E-4	0.13179375	364530.643050811
9.5625E-4	0.13554375	364654.204098809
9.5625E-4	0.13929375	364777.765146807
9.5625E-4	0.14304375	364901.326194805
9.5625E-4	0.14679375	365024.887242803
9.5625E-4	0.15054375	365148.448290801
9.5625E-4	0.15429375	365272.009338799
9.5625E-4	0.15804375	365395.570386797
9.5625E-4	0.16179375	365519.131434795
9.5625E-4	0.16554375	365642.692482793
9.5625E-4	0.16929375	365766.253530791
9.5625E-4	0.17304375	365889.814578789
9.5625E-4	0.17679375	366013.375626787
9.5625E-4	0.18054375	366136.936674786
9.5625E-4	0.18429375	366260.497722783
9.5625E-4	0.18804375	366384.058770782
9.5625E-4	0.19179375	366507.61981878
0.0010125	0.0012375	360230.746413027
0.0010125	0.0049875	360354.307461025
0.0010125	0.0087375	360477.868509023
0.0010125	0.0124875	360601.429557021
0.0010125	0.0162375	360724.990605019
0.0010125	0.0199875	360848.551653017
0.0010125	0.0237375	360972.112701015
0.0010125	0.0274875	361095.673749013
0.0010125	0.0312375	361219.234797011
0.0010125	0.0349875	361342.795845009
0.0010125	0.0387375	361466.356893007
0.0010125	0.0424875	361589.917941005
0.0010125	0.0462375	361713.478989003
0.0010125	0.0499875	361837.040037001
0.0010125	0.0537375	361960.601084999
0.0010125	0.0574875	362084.162132998
0.0010125	0.0612375	362207.723180995
0.0010125	0.0649875	362331.284228994
0.0010125	0.0687375	362454.845276991
0.0010125	0.0724875	362578.40632499
0.0010125	0.0762375	362701.967372987
0.0010125	0.0799875	362825.528420986
0.0010125	0.0837375	362949.089468984
0.0010125	0.0874875	363072.650516982
0.0010125	0.0912375	363196.21156498
0.0010125	0.0949875	363319.772612978
0.0010125	0.0987375	363443.333660976
0.0010125	0.1024875	363566.894708974
0.0010125	0.1062375	363690.455756972
0.0010125	0.1099875	363814.01680497
0.0010125	0.1137375	363937.577852968
0.0010125	0.1174875	364061.138900966
0.0010125	0.1212375	364184.699948964
0.0010125	0.1249875	364308.260996962
0.0010125	0.1287375	364431.82204496
0.0010125	0.1324875	364555.383092958
0.0010125	0.1362375	364678.944140956
0.0010125	0.1399875	364802.505188954
0.0010125	0.1437375	364926.066236952
0.0010125	0.1474875	365049.62728495
0.0010125	0.1512375	365173.188332948
0.0010125	0.1549875	365296.749380946
0.0010125	0.1587375	365420.310428944
0.0010125	0.1624875	365543.871476942
0.0010125	0.1662375	365667.43252494
0.0010125	0.1699875	365790.993572938
0.0010125	0.1737375	365914.554620936
0.0010125	0.1774875	366038.115668934
0.0010125	0.1812375	366161.676716932
0.0010125	0.1849875	366285.237764931
0.0010125	0.1887375	366408.798812929
0.0010125	0.1924875	366532.359860927
0.00106875	0.00193125	360255.486455174
0.00106875	0.00568125	360379.047503172
0.00106875	0.00943125	360502.60855117
0.00106875	0.01318125	360626.169599168
0.00106875	0.01693125	360749.730647166
0.00106875	0.02068125	360873.291695164
0.00106875	0.02443125	360996.852743162
0.00106875	0.02818125	361120.41379116
0.00106875	0.03193125	361243.974839158
0.00106875	0.03568125	361367.535887156
0.00106875	0.03943125	361491.096935154
0.00106875	0.04318125	361614.657983152
0.00106875	0.04693125	361738.21903115
0.00106875	0.05068125	361861.780079148
0.00106875	0.05443125	361985.341127146
0.00106875	0.05818125	362108.902175145
0.00106875	0.06193125	362232.463223142
0.00106875	0.06568125	362356.024271141
0.00106875	0.06943125	362479.585319139
0.00106875	0.07318125	362603.146367137
0.00106875	0.07693125	362726.707415135
0.00106875	0.08068125	362850.268463133
0.00106875	0.08443125	362973.829511131
0.00106875	0.08818125	363097.390559129
0.00106875	0.09193125	363220.951607127
0.00106875	0.09568125	363344.512655125
0.00106875	0.09943125	363468.073703123
0.00106875	0.10318125	363591.634751121
0.00106875	0.10693125	363715.195799119
0.00106875	0.11068125	363838.756847117
0.00106875	0.11443125	363962.317895115
0.00106875	0.11818125	364085.878943113
0.00106875	0.12193125	364209.439991111
0.00106875	0.12568125	364333.001039109
0.00106875	0.12943125	364456.562087107
0.00106875	0.13318125	364580.123135105
0.00106875	0.13693125	364703.684183103
0.00106875	0.14068125	364827.245231101
0.00106875	0.14443125	364950.806279099
0.00106875	0.14818125	365074.367327097
0.00106875	0.15193125	365197.928375095
0.00106875	0.15568125	365321.489423093
0.00106875	0.15943125	365445.050471091
0.00106875	0.16318125	365568.611519089
0.00106875	0.16693125	365692.172567087
0.00106875	0.17068125	365815.733615085
0.00106875	0.17443125	365939.294663083
0.00106875	0.17818125	366062.855711081
0.00106875	0.18193125	366186.41675908
0.00106875	0.18568125	366309.977807078
0.00106875	0.18943125	366433.538855076
0.00106875	0.19318125	366557.099903073
0.001125	0.002625	360280.226497321
0.001125	0.006375	360403.787545319
0.001125	0.010125	360527.348593317
0.001125	0.013875	360650.909641315
0.001125	0.017625	360774.470689313
0.001125	0.021375	360898.031737311
0.001125	0.025125	361021.592785309
0.001125	0.028875	361145.153833307
0.001125	0.032625	361268.714881305
0.001125	0.036375	361392.275929303
0.001125	0.040125	361515.836977301
0.001125	0.043875	361639.398025299
0.001125	0.047625	361762.959073297
0.001125	0.051375	361886.520121295
0.001125	0.055125	362010.081169293
0.001125	0.058875	362133.642217292
0.001125	0.062625	362257.203265289
0.001125	0.066375	362380.764313288
0.001125	0.070125	362504.325361286
0.001125	0.073875	362627.886409284
0.001125	0.077625	362751.447457282
0.001125	0.081375	362875.00850528
0.001125	0.085125	362998.569553278
0.001125	0.088875	363122.130601276
0.001125	0.092625	363245.691649274
0.001125	0.096375	363369.252697272
0.001125	0.100125	363492.81374527
0.001125	0.103875	363616.374793268
0.001125	0.107625	363739.935841266
0.001125	0.111375	363863.496889264
0.001125	0.115125	363987.057937262
0.001125	0.118875	364110.61898526
0.001125	0.122625	364234.180033258
0.001125	0.126375	364357.741081256
0.001125	0.130125	364481.302129254
0.001125	0.133875	364604.863177252
0.001125	0.137625	364728.42422525
0.001125	0.141375	364851.985273248
0.001125	0.145125	364975.546321246
0.001125	0.148875	365099.107369244
0.001125	0.152625	365222.668417242
0.001125	0.156375	365346.22946524
0.001125	0.160125	365469.790513238
0.001125	0.163875	365593.351561236
0.001125	0.167625	365716.912609234
0.001125	0.171375	365840.473657232
0.001125	0.175125	365964.03470523
0.001125	0.178875	366087.595753228
0.001125	0.182625	366211.156801226
0.001125	0.186375	366334.717849225
0.001125	0.190125	366458.278897223
0.001125	0.193875	366581.839945221
0.00118125	0.00331875	360304.966539468
0.00118125	0.00706875	360428.527587466
0.00118125	0.01081875	360552.088635464
0.00118125	0.01456875	360675.649683462
0.00118125	0.01831875	360799.21073146
0.00118125	0.02206875	360922.771779458
0.00118125	0.02581875	361046.332827456
0.00118125	0.02956875	361169.893875454
0.00118125	0.03331875	361293.454923452
0.00118125	0.03706875	361417.01597145
0.00118125	0.04081875	361540.577019448
0.00118125	0.04456875	361664.138067446
0.00118125	0.04831875	361787.699115444
0.00118125	0.05206875	361911.260163442
0.00118125	0.05581875	362034.821211441
0.00118125	0.05956875	362158.382259439
0.00118125	0.06331875	362281.943307436
0.00118125	0.06706875	362405.504355435
0.00118125	0.07081875	362529.065403433
0.00118125	0.07456875	362652.626451431
0.00118125	0.07831875	362776.187499429
0.00118125	0.08206875	362899.748547427
0.00118125	0.08581875	363023.309595425
0.00118125	0.08956875	363146.870643423
0.00118125	0.09331875	363270.431691421
0.00118125	0.09706875	363393.992739419
0.00118125	0.10081875	363517.553787417
0.00118125	0.10456875	363641.114835415
0.00118125	0.10831875	363764.675883413
0.00118125	0.11206875	363888.236931411
0.00118125	0.11581875	364011.797979409
0.00118125	0.11956875	364135.359027407
0.00118125	0.12331875	364258.920075405
0.00118125	0.12706875	364382.481123403
0.00118125	0.13081875	364506.042171401
0.00118125	0.13456875	364629.603219399
0.00118125	0.13831875	364753.164267397
0.00118125	0.14206875	364876.725315395
0.00118125	0.14581875	365000.286363393
0.00118125	0.14956875	365123.847411391
0.00118125	0.15331875	365247.408459389
0.00118125	0.15706875	365370.969507387
0.00118125	0.16081875	365494.530555385
0.00118125	0.16456875	365618.091603383
0.00118125	0.16831875	365741.652651381
0.00118125	0.17206875	365865.213699379
0.00118125	0.17581875	365988.774747377
0.00118125	0.17956875	366112.335795376
0.00118125	0.18331875	366235.896843373
0.00118125	0.18706875	366359.457891372
0.00118125	0.19081875	366483.018939369
0.0012375	2.62500000000001E-4	360206.145533617
0.0012375	0.0040125	360329.706581615
0.0012375	0.0077625	360453.267629613
0.0012375	0.0115125	360576.828677611
0.0012375	0.0152625	360700.389725609
0.0012375	0.0190125	360823.950773607
0.0012375	0.0227625	360947.511821605
0.0012375	0.0265125	361071.072869603
0.0012375	0.0302625	361194.633917601
0.0012375	0.0340125	361318.194965599
0.0012375	0.0377625	361441.756013597
0.0012375	0.0415125	361565.317061595
0.0012375	0.0452625	361688.878109593
0.0012375	0.0490125	361812.439157591
0.0012375	0.0527625	361936.00020559
0.0012375	0.0565125	362059.561253588
0.0012375	0.0602625	362183.122301586
0.0012375	0.0640125	362306.683349584
0.0012375	0.0677625	362430.244397582
0.0012375	0.0715125	362553.80544558
0.0012375	0.0752625	362677.366493578
0.0012375	0.0790125	362800.927541576
0.0012375	0.0827625	362924.488589574
0.0012375	0.0865125	363048.049637572
0.0012375	0.0902625	363171.61068557
0.0012375	0.0940125	363295.171733568
0.0012375	0.0977625	363418.732781566
0.0012375	0.1015125	363542.293829564
0.0012375	0.1052625	363665.854877562
0.0012375	0.1090125	363789.41592556
0.0012375	0.1127625	363912.976973558
0.0012375	0.1165125	364036.538021556
0.0012375	0.1202625	364160.099069554
0.0012375	0.1240125	364283.660117552
0.0012375	0.1277625	364407.22116555
0.0012375	0.1315125	364530.782213548
0.0012375	0.1352625	364654.343261546
0.0012375	0.1390125	364777.904309544
0.0012375	0.1427625	364901.465357542
0.0012375	0.1465125	365025.02640554
0.0012375	0.1502625	365148.587453538
0.0012375	0.1540125	365272.148501536
0.0012375	0.1577625	365395.709549534
0.0012375	0.1615125	365519.270597532
0.0012375	0.1652625	365642.83164553
0.0012375	0.1690125	365766.392693528
0.0012375	0.1727625	365889.953741526
0.0012375	0.1765125	366013.514789524
0.0012375	0.1802625	366137.075837522
0.0012375	0.1840125	366260.63688552
0.0012375	0.1877625	366384.197933519
0.0012375	0.1915125	366507.758981516
0.00129375	9.56250000000001E-4	360230.885575764
0.00129375	0.00470625	360354.446623762
0.00129375	0.00845625	360478.00767176
0.00129375	0.01220625	360601.568719758
0.00129375	0.01595625	360725.129767756
0.00129375	0.01970625	360848.690815754
0.00129375	0.02345625	360972.251863752
0.00129375	0.02720625	361095.81291175
0.00129375	0.03095625	361219.373959748
0.00129375	0.03470625	361342.935007746
0.00129375	0.03845625	361466.496055744
0.00129375	0.04220625	361590.057103743
0.00129375	0.04595625	361713.61815174
0.00129375	0.04970625	361837.179199738
0.00129375	0.05345625	361960.740247736
0.00129375	0.05720625	362084.301295735
0.00129375	0.06095625	362207.862343733
0.00129375	0.06470625	362331.423391731
0.00129375	0.06845625	362454.984439729
0.00129375	0.07220625	362578.545487727
0.00129375	0.07595625	362702.106535725
0.00129375	0.07970625	362825.667583723
0.00129375	0.08345625	362949.228631721
0.00129375	0.08720625	363072.789679719
0.00129375	0.09095625	363196.350727717
0.00129375	0.09470625	363319.911775715
0.00129375	0.09845625	363443.472823713
0.00129375	0.10220625	363567.033871711
0.00129375	0.10595625	363690.594919709
0.00129375	0.10970625	363814.155967707
0.00129375	0.11345625	363937.717015705
0.00129375	0.11720625	364061.278063703
0.00129375	0.12095625	364184.839111701
0.00129375	0.12470625	364308.400159699
0.00129375	0.12845625	364431.961207697
0.00129375	0.13220625	364555.522255695
0.00129375	0.13595625	364679.083303693
0.00129375	0.13970625	364802.644351691
0.00129375	0.14345625	364926.205399689
0.00129375	0.14720625	365049.766447687
0.00129375	0.15095625	365173.327495685
0.00129375	0.15470625	365296.888543683
0.00129375	0.15845625	365420.449591681
0.00129375	0.16220625	365544.010639679
0.00129375	0.16595625	365667.571687677
0.00129375	0.16970625	365791.132735675
0.00129375	0.17345625	365914.693783673
0.00129375	0.17720625	366038.254831671
0.00129375	0.18095625	366161.815879669
0.00129375	0.18470625	366285.376927668
0.00129375	0.18845625	366408.937975666
0.00129375	0.19220625	366532.499023664
0.00135	0.00165	360255.625617911
0.00135	0.0054	360379.186665909
0.00135	0.00915	360502.747713907
0.00135	0.0129	360626.308761905
0.00135	0.01665	360749.869809903
0.00135	0.0204	360873.430857901
0.00135	0.02415	360996.991905899
0.00135	0.0279	361120.552953897
0.00135	0.03165	361244.114001895
0.00135	0.0354	361367.675049893
0.00135	0.03915	361491.236097891
0.00135	0.0429	361614.797145889
0.00135	0.04665	361738.358193888
0.00135	0.0504	361861.919241886
0.00135	0.05415	361985.480289884
0.00135	0.0579	362109.041337882
0.00135	0.06165	362232.60238588
0.00135	0.0654	362356.163433878
0.00135	0.06915	362479.724481876
0.00135	0.0729	362603.285529874
0.00135	0.07665	362726.846577872
0.00135	0.0804	362850.40762587
0.00135	0.08415	362973.968673868
0.00135	0.0879	363097.529721866
0.00135	0.09165	363221.090769864
0.00135	0.0954	363344.651817862
0.00135	0.09915	363468.21286586
0.00135	0.1029	363591.773913858
0.00135	0.10665	363715.334961856
0.00135	0.1104	363838.896009854
0.00135	0.11415	363962.457057852
0.00135	0.1179	364086.01810585
0.00135	0.12165	364209.579153848
0.00135	0.1254	364333.140201846
0.00135	0.12915	364456.701249844
0.00135	0.1329	364580.262297842
0.00135	0.13665	364703.82334584
0.00135	0.1404	364827.384393838
0.00135	0.14415	364950.945441836
0.00135	0.1479	365074.506489834
0.00135	0.15165	365198.067537832
0.00135	0.1554	365321.62858583
0.00135	0.15915	365445.189633828
0.00135	0.1629	365568.750681826
0.00135	0.16665	365692.311729824
0.00135	0.1704	365815.872777822
0.00135	0.17415	365939.43382582
0.00135	0.1779	366062.994873818
0.00135	0.18165	366186.555921817
0.00135	0.1854	366310.116969815
0.00135	0.18915	366433.678017812
0.00135	0.1929	366557.239065811
0.00140625	0.00234375	360280.365660058
0.00140625	0.00609375	360403.926708056
0.00140625	0.00984375	360527.487756054
0.00140625	0.01359375	360651.048804052
0.00140625	0.01734375	360774.60985205
0.00140625	0.02109375	360898.170900048
0.00140625	0.02484375	361021.731948046
0.00140625	0.02859375	361145.292996044
0.00140625	0.03234375	361268.854044042
0.00140625	0.03609375	361392.41509204
0.00140625	0.03984375	361515.976140038
0.00140625	0.04359375	361639.537188036
0.00140625	0.04734375	361763.098236034
0.00140625	0.05109375	361886.659284032
0.00140625	0.05484375	362010.220332031
0.00140625	0.05859375	362133.781380029
0.00140625	0.06234375	362257.342428027
0.00140625	0.06609375	362380.903476025
0.00140625	0.06984375	362504.464524023
0.00140625	0.07359375	362628.025572021
0.00140625	0.07734375	362751.586620019
0.00140625	0.08109375	362875.147668017
0.00140625	0.08484375	362998.708716015
0.00140625	0.08859375	363122.269764013
0.00140625	0.09234375	363245.830812011
0.00140625	0.09609375	363369.391860009
0.00140625	0.09984375	363492.952908007
0.00140625	0.10359375	363616.513956005
0.00140625	0.10734375	363740.075004003
0.00140625	0.11109375	363863.636052001
0.00140625	0.11484375	363987.197099999
0.00140625	0.11859375	364110.758147997
0.00140625	0.12234375	364234.319195995
0.00140625	0.12609375	364357.880243993
0.00140625	0.12984375	364481.441291991
0.00140625	0.13359375	364605.002339989
0.00140625	0.13734375	364728.563387987
0.00140625	0.14109375	364852.124435985
0.00140625	0.14484375	364975.685483983
0.00140625	0.14859375	365099.246531981
0.00140625	0.15234375	365222.807579979
0.00140625	0.15609375	365346.368627977
0.00140625	0.15984375	365469.929675975
0.00140625	0.16359375	365593.490723973
0.00140625	0.16734375	365717.051771971
0.00140625	0.17109375	365840.612819969
0.00140625	0.17484375	365964.173867967
0.00140625	0.17859375	366087.734915965
0.00140625	0.18234375	366211.295963963
0.00140625	0.18609375	366334.857011962
0.00140625	0.18984375	366458.418059959
0.00140625	0.19359375	366581.979107958
0.0014625	0.0030375	360305.105702205
0.0014625	0.0067875	360428.666750203
0.0014625	0.0105375	360552.227798201
0.0014625	0.0142875	360675.788846199
0.0014625	0.0180375	360799.349894197
0.0014625	0.0217875	360922.910942195
0.0014625	0.0255375	361046.471990193
0.0014625	0.0292875	361170.033038191
0.0014625	0.0330375	361293.594086189
0.0014625	0.0367875	361417.155134187
0.0014625	0.0405375	361540.716182185
0.0014625	0.0442875	361664.277230184
0.0014625	0.0480375	361787.838278182
0.0014625	0.0517875	361911.39932618
0.0014625	0.0555375	362034.960374178
0.0014625	0.0592875	362158.521422176
0.0014625	0.0630375	362282.082470174
0.0014625	0.0667875	362405.643518172
0.0014625	0.0705375	362529.20456617
0.0014625	0.0742875	362652.765614168
0.0014625	0.0780375	362776.326662166
0.0014625	0.0817875	362899.887710164
0.0014625	0.0855375	363023.448758162
0.0014625	0.0892875	363147.00980616
0.0014625	0.0930375	363270.570854158
0.0014625	0.0967875	363394.131902156
0.0014625	0.1005375	363517.692950154
0.0014625	0.1042875	363641.253998152
0.0014625	0.1080375	363764.81504615
0.0014625	0.1117875	363888.376094148
0.0014625	0.1155375	364011.937142146
0.0014625	0.1192875	364135.498190144
0.0014625	0.1230375	364259.059238142
0.0014625	0.1267875	364382.62028614
0.0014625	0.1305375	364506.181334138
0.0014625	0.1342875	364629.742382136
0.0014625	0.1380375	364753.303430134
0.0014625	0.1417875	364876.864478132
0.0014625	0.1455375	365000.42552613
0.0014625	0.1492875	365123.986574128
0.0014625	0.1530375	365247.547622126
0.0014625	0.1567875	365371.108670124
0.0014625	0.1605375	365494.669718122
0.0014625	0.1642875	365618.23076612
0.0014625	0.1680375	365741.791814118
0.0014625	0.1717875	365865.352862116
0.0014625	0.1755375	365988.913910114
0.0014625	0.1792875	366112.474958112
0.0014625	0.1830375	366236.03600611
0.0014625	0.1867875	366359.597054109
0.0014625	0.1905375	366483.158102107
0.00151875	0.00373125	360329.845744352
0.00151875	0.00748125	360453.40679235
0.00151875	0.01123125	360576.967840348
0.00151875	0.01498125	360700.528888346
0.00151875	0.01873125	360824.089936344
0.00151875	0.02248125	360947.650984342
0.00151875	0.02623125	361071.21203234
0.00151875	0.02998125	361194.773080338
0.00151875	0.03373125	361318.334128336
0.00151875	0.03748125	361441.895176334
0.00151875	0.04123125	361565.456224333
0.00151875	0.04498125	361689.017272331
0.00151875	0.04873125	361812.578320329
0.00151875	0.05248125	361936.139368327
0.00151875	0.05623125	362059.700416325
0.00151875	0.05998125	362183.261464323
0.00151875	0.06373125	362306.822512321
0.00151875	0.06748125	362430.383560319
0.00151875	0.07123125	362553.944608317
0.00151875	0.07498125	362677.505656315
0.00151875	0.07873125	362801.066704313
0.00151875	0.08248125	362924.627752311
0.00151875	0.08623125	363048.188800309
0.00151875	0.08998125	363171.749848307
0.00151875	0.09373125	363295.310896305
0.00151875	0.09748125	363418.871944303
0.00151875	0.10123125	363542.432992301
0.00151875	0.10498125	363665.994040299
0.00151875	0.10873125	363789.555088297
0.00151875	0.11248125	363913.116136295
0.00151875	0.11623125	364036.677184293
0.00151875	0.11998125	364160.238232291
0.00151875	0.12373125	364283.799280289
0.00151875	0.12748125	364407.360328287
0.00151875	0.13123125	364530.921376285
0.00151875	0.13498125	364654.482424283
0.00151875	0.13873125	364778.043472281
0.00151875	0.14248125	364901.604520279
0.00151875	0.14623125	365025.165568277
0.00151875	0.14998125	365148.726616275
0.00151875	0.15373125	365272.287664273
0.00151875	0.15748125	365395.848712272
0.00151875	0.16123125	365519.409760269
0.00151875	0.16498125	365642.970808267
0.00151875	0.16873125	365766.531856265
0.00151875	0.17248125	365890.092904263
0.00151875	0.17623125	366013.653952261
0.00151875	0.17998125	366137.215000259
0.00151875	0.18373125	366260.776048258
0.00151875	0.18748125	366384.337096256
0.00151875	0.19123125	366507.898144254
0.001575	6.75000000000001E-4	360231.024738501
0.001575	0.004425	360354.585786499
0.001575	0.008175	360478.146834497
0.001575	0.011925	360601.707882495
0.001575	0.015675	360725.268930493
0.001575	0.019425	360848.829978491
0.001575	0.023175	360972.391026489
0.001575	0.026925	361095.952074487
0.001575	0.030675	361219.513122485
0.001575	0.034425	361343.074170483
0.001575	0.038175	361466.635218481
0.001575	0.041925	361590.19626648
0.001575	0.045675	361713.757314478
0.001575	0.049425	361837.318362476
0.001575	0.053175	361960.879410474
0.001575	0.056925	362084.440458472
0.001575	0.060675	362208.00150647
0.001575	0.064425	362331.562554468
0.001575	0.068175	362455.123602466
0.001575	0.071925	362578.684650464
0.001575	0.075675	362702.245698462
0.001575	0.079425	362825.80674646
0.001575	0.083175	362949.367794458
0.001575	0.086925	363072.928842456
0.001575	0.090675	363196.489890454
0.001575	0.094425	363320.050938452
0.001575	0.098175	363443.61198645
0.001575	0.101925	363567.173034448
0.001575	0.105675	363690.734082446
0.001575	0.109425	363814.295130444
0.001575	0.113175	363937.856178442
0.001575	0.116925	364061.41722644
0.001575	0.120675	364184.978274438
0.001575	0.124425	364308.539322436
0.001575	0.128175	364432.100370434
0.001575	0.131925	364555.661418432
0.001575	0.135675	364679.22246643
0.001575	0.139425	364802.783514428
0.001575	0.143175	364926.344562426
0.001575	0.146925	365049.905610424
0.001575	0.150675	365173.466658422
0.001575	0.154425	365297.02770642
0.001575	0.158175	365420.588754419
0.001575	0.161925	365544.149802417
0.001575	0.165675	365667.710850415
0.001575	0.169425	365791.271898413
0.001575	0.173175	365914.83294641
0.001575	0.176925	366038.393994408
0.001575	0.180675	366161.955042407
0.001575	0.184425	366285.516090405
0.001575	0.188175	366409.077138403
0.001575	0.191925	366532.638186401
0.00163125	0.00136875	360255.764780648
0.00163125	0.00511875	360379.325828646
0.00163125	0.00886875	360502.886876644
0.00163125	0.01261875	360626.447924642
0.00163125	0.01636875	360750.00897264
0.00163125	0.02011875	360873.570020638
0.00163125	0.02386875	360997.131068636
0.00163125	0.02761875	361120.692116634
0.00163125	0.03136875	361244.253164632
0.00163125	0.03511875	361367.814212631
0.00163125	0.03886875	361491.375260628
0.00163125	0.04261875	361614.936308627
0.00163125	0.04636875	361738.497356625
0.00163125	0.05011875	361862.058404623
0.00163125	0.05386875	361985.619452621
0.00163125	0.05761875	362109.180500619
0.00163125	0.06136875	362232.741548617
0.00163125	0.06511875	362356.302596615
0.00163125	0.06886875	362479.863644613
0.00163125	0.07261875	362603.424692611
0.00163125	0.07636875	362726.985740609
0.00163125	0.08011875	362850.546788607
0.00163125	0.08386875	362974.107836605
0.00163125	0.08761875	363097.668884603
0.00163125	0.09136875	363221.229932601
0.00163125	0.09511875	363344.790980599
0.00163125	0.09886875	363468.352028597
0.00163125	0.10261875	363591.913076595
0.00163125	0.10636875	363715.474124593
0.00163125	0.11011875	363839.035172591
0.00163125	0.11386875	363962.596220589
0.00163125	0.11761875	364086.157268587
0.00163125	0.12136875	364209.718316585
0.00163125	0.12511875	364333.279364583
0.00163125	0.12886875	364456.840412581
0.00163125	0.13261875	364580.401460579
0.00163125	0.13636875	364703.962508577
0.00163125	0.14011875	364827.523556575
0.00163125	0.14386875	364951.084604573
0.00163125	0.14761875	365074.645652571
0.00163125	0.15136875	365198.206700569
0.00163125	0.15511875	365321.767748567
0.00163125	0.15886875	365445.328796566
0.00163125	0.16261875	365568.889844563
0.00163125	0.16636875	365692.450892561
0.00163125	0.17011875	365816.011940559
0.00163125	0.17386875	365939.572988558
0.00163125	0.17761875	366063.134036556
0.00163125	0.18136875	366186.695084553
0.00163125	0.18511875	366310.256132552
0.00163125	0.18886875	366433.81718055
0.00163125	0.19261875	366557.378228548
0.0016875	0.0020625	360280.504822795
0.0016875	0.0058125	360404.065870793
0.0016875	0.0095625	360527.626918791
0.0016875	0.0133125	360651.187966789
0.0016875	0.0170625	360774.749014787
0.0016875	0.0208125	360898.310062785
0.0016875	0.0245625	361021.871110783
0.0016875	0.0283125	361145.432158781
0.0016875	0.0320625	361268.993206779
0.0016875	0.0358125	361392.554254778
0.0016875	0.0395625	361516.115302776
0.0016875	0.0433125	361639.676350774
0.0016875	0.0470625	361763.237398772
0.0016875	0.0508125	361886.79844677
0.0016875	0.0545625	362010.359494768
0.0016875	0.0583125	362133.920542766
0.0016875	0.0620625	362257.481590764
0.0016875	0.0658125	362381.042638762
0.0016875	0.0695625	362504.60368676
0.0016875	0.0733125	362628.164734758
0.0016875	0.0770625	362751.725782756
0.0016875	0.0808125	362875.286830754
0.0016875	0.0845625	362998.847878752
0.0016875	0.0883125	363122.40892675
0.0016875	0.0920625	363245.969974748
0.0016875	0.0958125	363369.531022746
0.0016875	0.0995625	363493.092070744
0.0016875	0.1033125	363616.653118742
0.0016875	0.1070625	363740.21416674
0.0016875	0.1108125	363863.775214738
0.0016875	0.1145625	363987.336262736
0.0016875	0.1183125	364110.897310734
0.0016875	0.1220625	364234.458358732
0.0016875	0.1258125	364358.01940673
0.0016875	0.1295625	364481.580454728
0.0016875	0.1333125	364605.141502726
0.0016875	0.1370625	364728.702550724
0.0016875	0.1408125	364852.263598722
0.0016875	0.1445625	364975.82464672
0.0016875	0.1483125	365099.385694718
0.0016875	0.1520625	365222.946742716
0.0016875	0.1558125	365346.507790715
0.0016875	0.1595625	365470.068838713
0.0016875	0.1633125	365593.62988671
0.0016875	0.1670625	365717.190934708
0.0016875	0.1708125	365840.751982706
0.0016875	0.1745625	365964.313030704
0.0016875	0.1783125	366087.874078702
0.0016875	0.1820625	366211.435126701
0.0016875	0.1858125	366334.996174699
0.0016875	0.1895625	366458.557222697
0.0016875	0.1933125	366582.118270695
0.00174375	0.00275625	360305.244864942
0.00174375	0.00650625	360428.80591294
0.00174375	0.01025625	360552.366960938
0.00174375	0.01400625	360675.928008936
0.00174375	0.01775625	360799.489056934
0.00174375	0.02150625	360923.050104932
0.00174375	0.02525625	361046.61115293
0.00174375	0.02900625	361170.172200929
0.00174375	0.03275625	361293.733248926
0.00174375	0.03650625	361417.294296924
0.00174375	0.04025625	361540.855344923
0.00174375	0.04400625	361664.416392921
0.00174375	0.04775625	361787.977440919
0.00174375	0.05150625	361911.538488917
0.00174375	0.05525625	362035.099536915
0.00174375	0.05900625	362158.660584913
0.00174375	0.06275625	362282.221632911
0.00174375	0.06650625	362405.782680909
0.00174375	0.07025625	362529.343728907
0.00174375	0.07400625	362652.904776905
0.00174375	0.07775625	362776.465824903
0.00174375	0.08150625	362900.026872901
0.00174375	0.08525625	363023.587920899
0.00174375	0.08900625	363147.148968897
0.00174375	0.09275625	363270.710016895
0.00174375	0.09650625	363394.271064893
0.00174375	0.10025625	363517.832112891
0.00174375	0.10400625	363641.393160889
0.00174375	0.10775625	363764.954208887
0.00174375	0.11150625	363888.515256885
0.00174375	0.11525625	364012.076304883
0.00174375	0.11900625	364135.637352881
0.00174375	0.12275625	364259.198400879
0.00174375	0.12650625	364382.759448877
0.00174375	0.13025625	364506.320496875
0.00174375	0.13400625	364629.881544873
0.00174375	0.13775625	364753.442592871
0.00174375	0.14150625	364877.003640869
0.00174375	0.14525625	365000.564688867
0.00174375	0.14900625	365124.125736865
0.00174375	0.15275625	365247.686784863
0.00174375	0.15650625	365371.247832861
0.00174375	0.16025625	365494.80888086
0.00174375	0.16400625	365618.369928858
0.00174375	0.16775625	365741.930976856
0.00174375	0.17150625	365865.492024854
0.00174375	0.17525625	365989.053072851
0.00174375	0.17900625	366112.614120849
0.00174375	0.18275625	366236.175168848
0.00174375	0.18650625	366359.736216846
0.00174375	0.19025625	366483.297264844
0.0018	0.00345	360329.984907089
0.0018	0.0072	360453.545955087
0.0018	0.01095	360577.107003085
0.0018	0.0147	360700.668051083
0.0018	0.01845	360824.229099081
0.0018	0.0222	360947.790147079
0.0018	0.02595	361071.351195077
0.0018	0.0297	361194.912243075
0.0018	0.03345	361318.473291074
0.0018	0.0372	361442.034339072
0.0018	0.04095	361565.59538707
0.0018	0.0447	361689.156435068
0.0018	0.04845	361812.717483066
0.0018	0.0522	361936.278531064
0.0018	0.05595	362059.839579062
0.0018	0.0597	362183.40062706
0.0018	0.06345	362306.961675058
0.0018	0.0672	362430.522723056
0.0018	0.07095	362554.083771054
0.0018	0.0747	362677.644819052
0.0018	0.07845	362801.20586705
0.0018	0.0822	362924.766915048
0.0018	0.08595	363048.327963046
0.0018	0.0897	363171.889011044
0.0018	0.09345	363295.450059042
0.0018	0.0972	363419.01110704
0.0018	0.10095	363542.572155038
0.0018	0.1047	363666.133203036
0.0018	0.10845	363789.694251034
0.0018	0.1122	363913.255299032
0.0018	0.11595	364036.81634703
0.0018	0.1197	364160.377395028
0.0018	0.12345	364283.938443026
0.0018	0.1272	364407.499491024
0.0018	0.13095	364531.060539022
0.0018	0.1347	364654.62158702
0.0018	0.13845	364778.182635018
0.0018	0.1422	364901.743683016
0.0018	0.14595	365025.304731014
0.0018	0.1497	365148.865779012
0.0018	0.15345	365272.42682701
0.0018	0.1572	365395.987875008
0.0018	0.16095	365519.548923007
0.0018	0.1647	365643.109971004
0.0018	0.16845	365766.671019002
0.0018	0.1722	365890.232067001
0.0018	0.17595	366013.793114998
0.0018	0.1797	366137.354162996
0.0018	0.18345	366260.915210995
0.0018	0.1872	366384.476258993
0.0018	0.19095	366508.037306991
0.00185625	3.93750000000001E-4	360231.163901238
0.00185625	0.00414375	360354.724949236
0.00185625	0.00789375	360478.285997234
0.00185625	0.01164375	360601.847045232
0.00185625	0.01539375	360725.40809323
0.00185625	0.01914375	360848.969141228
0.00185625	0.02289375	360972.530189226
0.00185625	0.02664375	361096.091237224
0.00185625	0.03039375	361219.652285222
0.00185625	0.03414375	361343.213333221
0.00185625	0.03789375	361466.774381219
0.00185625	0.04164375	361590.335429217
0.00185625	0.04539375	361713.896477215
0.00185625	0.04914375	361837.457525213
0.00185625	0.05289375	361961.018573211
0.00185625	0.05664375	362084.579621209
0.00185625	0.06039375	362208.140669207
0.00185625	0.06414375	362331.701717205
0.00185625	0.06789375	362455.262765203
0.00185625	0.07164375	362578.823813201
0.00185625	0.07539375	362702.384861199
0.00185625	0.07914375	362825.945909197
0.00185625	0.08289375	362949.506957195
0.00185625	0.08664375	363073.068005193
0.00185625	0.09039375	363196.629053191
0.00185625	0.09414375	363320.190101189
0.00185625	0.09789375	363443.751149187
0.00185625	0.10164375	363567.312197185
0.00185625	0.10539375	363690.873245183
0.00185625	0.10914375	363814.434293181
0.00185625	0.11289375	363937.995341179
0.00185625	0.11664375	364061.556389177
0.00185625	0.12039375	364185.117437175
0.00185625	0.12414375	364308.678485173
0.00185625	0.12789375	364432.239533171
0.00185625	0.13164375	364555.800581169
0.00185625	0.13539375	364679.361629167
0.00185625	0.13914375	364802.922677165
0.00185625	0.14289375	364926.483725163
0.00185625	0.14664375	365050.044773161
0.00185625	0.15039375	365173.605821159
0.00185625	0.15414375	365297.166869157
0.00185625	0.15789375	365420.727917155
0.00185625	0.16164375	365544.288965154
0.00185625	0.16539375	365667.850013152
0.00185625	0.16914375	365791.41106115
0.00185625	0.17289375	365914.972109148
0.00185625	0.17664375	366038.533157145
0.00185625	0.18039375	366162.094205144
0.00185625	0.18414375	366285.655253142
0.00185625	0.18789375	366409.21630114
0.00185625	0.19164375	366532.777349138
0.0019125	0.0010875	360255.903943385
0.0019125	0.0048375	360379.464991383
0.0019125	0.0085875	360503.026039381
0.0019125	0.0123375	360626.587087379
0.0019125	0.0160875	360750.148135377
0.0019125	0.0198375	360873.709183375
0.0019125	0.0235875	360997.270231373
0.0019125	0.0273375	361120.831279371
0.0019125	0.0310875	361244.39232737
0.0019125	0.0348375	361367.953375368
0.0019125	0.0385875	361491.514423366
0.0019125	0.0423375	361615.075471364
0.0019125	0.0460875	361738.636519362
0.0019125	0.0498375	361862.19756736
0.0019125	0.0535875	361985.758615358
0.0019125	0.0573375	362109.319663356
0.0019125	0.0610875	362232.880711354
0.0019125	0.0648375	362356.441759352
0.0019125	0.0685875	362480.00280735
0.0019125	0.0723375	362603.563855348
0.0019125	0.0760875	362727.124903346
0.0019125	0.0798375	362850.685951344
0.0019125	0.0835875	362974.246999342
0.0019125	0.0873375	363097.80804734
0.0019125	0.0910875	363221.369095338
0.0019125	0.0948375	363344.930143336
0.0019125	0.0985875	363468.491191334
0.0019125	0.1023375	363592.052239332
0.0019125	0.1060875	363715.61328733
0.0019125	0.1098375	363839.174335328
0.0019125	0.1135875	363962.735383326
0.0019125	0.1173375	364086.296431324
0.0019125	0.1210875	364209.857479322
0.0019125	0.1248375	364333.41852732
0.0019125	0.1285875	364456.979575318
0.0019125	0.1323375	364580.540623316
0.0019125	0.1360875	364704.101671314
0.0019125	0.1398375	364827.662719312
0.0019125	0.1435875	364951.22376731
0.0019125	0.1473375	365074.784815308
0.0019125	0.1510875	365198.345863306
0.0019125	0.1548375	365321.906911304
0.0019125	0.1585875	365445.467959302
0.0019125	0.1623375	365569.029007301
0.0019125	0.1660875	365692.590055298
0.0019125	0.1698375	365816.151103297
0.0019125	0.1735875	365939.712151295
0.0019125	0.1773375	366063.273199292
0.0019125	0.1810875	366186.834247291
0.0019125	0.1848375	366310.395295289
0.0019125	0.1885875	366433.956343287
0.0019125	0.1923375	366557.517391285
0.00196875	0.00178125	360280.643985532
0.00196875	0.00553125	360404.20503353
0.00196875	0.00928125	360527.766081528
0.00196875	0.01303125	360651.327129526
0.00196875	0.01678125	360774.888177525
0.00196875	0.02053125	360898.449225522
0.00196875	0.02428125	361022.01027352
0.00196875	0.02803125	361145.571321519
0.00196875	0.03178125	361269.132369517
0.00196875	0.03553125	361392.693417515
0.00196875	0.03928125	361516.254465513
0.00196875	0.04303125	361639.815513511
0.00196875	0.04678125	361763.376561509
0.00196875	0.05053125	361886.937609507
0.00196875	0.05428125	362010.498657505
0.00196875	0.05803125	362134.059705503
0.00196875	0.06178125	362257.620753501
0.00196875	0.06553125	362381.181801499
0.00196875	0.06928125	362504.742849497
0.00196875	0.07303125	362628.303897495
0.00196875	0.07678125	362751.864945493
0.00196875	0.08053125	362875.425993491
0.00196875	0.08428125	362998.987041489
0.00196875	0.08803125	363122.548089487
0.00196875	0.09178125	363246.109137485
0.00196875	0.09553125	363369.670185483
0.00196875	0.09928125	363493.231233481
0.00196875	0.10303125	363616.792281479
0.00196875	0.10678125	363740.353329477
0.00196875	0.11053125	363863.914377475
0.00196875	0.11428125	363987.475425473
0.00196875	0.11803125	364111.036473471
0.00196875	0.12178125	364234.597521469
0.00196875	0.12553125	364358.158569467
0.00196875	0.12928125	364481.719617465
0.00196875	0.13303125	364605.280665463
0.00196875	0.13678125	364728.841713461
0.00196875	0.14053125	364852.402761459
0.00196875	0.14428125	364975.963809457
0.00196875	0.14803125	365099.524857455
0.00196875	0.15178125	365223.085905453
0.00196875	0.15553125	365346.646953451
0.00196875	0.15928125	365470.208001449
0.00196875	0.16303125	365593.769049448
0.00196875	0.16678125	365717.330097445
0.00196875	0.17053125	365840.891145443
0.00196875	0.17428125	365964.452193442
0.00196875	0.17803125	366088.013241439
0.00196875	0.18178125	366211.574289437
0.00196875	0.18553125	366335.135337435
0.00196875	0.18928125	366458.696385434
0.00196875	0.19303125	366582.257433432
0.002025	0.002475	360305.384027679
0.002025	0.006225	360428.945075677
0.002025	0.009975	360552.506123675
0.002025	0.013725	360676.067171673
0.002025	0.017475	360799.628219671
0.002025	0.021225	360923.18926767
0.002025	0.024975	361046.750315668
0.002025	0.028725	361170.311363666
0.002025	0.032475	361293.872411664
0.002025	0.036225	361417.433459662
0.002025	0.039975	361540.99450766
0.002025	0.043725	361664.555555658
0.002025	0.047475	361788.116603656
0.002025	0.051225	361911.677651654
0.002025	0.054975	362035.238699652
0.002025	0.058725	362158.79974765
0.002025	0.062475	362282.360795648
0.002025	0.066225	362405.921843646
0.002025	0.069975	362529.482891644
0.002025	0.073725	362653.043939642
0.002025	0.077475	362776.60498764
0.002025	0.081225	362900.166035638
0.002025	0.084975	363023.727083636
0.002025	0.088725	363147.288131634
0.002025	0.092475	363270.849179632
0.002025	0.096225	363394.41022763
0.002025	0.099975	363517.971275628
0.002025	0.103725	363641.532323626
0.002025	0.107475	363765.093371624
0.002025	0.111225	363888.654419622
0.002025	0.114975	364012.21546762
0.002025	0.118725	364135.776515618
0.002025	0.122475	364259.337563616
0.002025	0.126225	364382.898611614
0.002025	0.129975	364506.459659612
0.002025	0.133725	364630.02070761
0.002025	0.137475	364753.581755608
0.002025	0.141225	364877.142803606
0.002025	0.144975	365000.703851604
0.002025	0.148725	365124.264899602
0.002025	0.152475	365247.8259476
0.002025	0.156225	365371.386995598
0.002025	0.159975	365494.948043596
0.002025	0.163725	365618.509091595
0.002025	0.167475	365742.070139593
0.002025	0.171225	365865.631187591
0.002025	0.174975	365989.192235589
0.002025	0.178725	366112.753283586
0.002025	0.182475	366236.314331585
0.002025	0.186225	366359.875379583
0.002025	0.189975	366483.436427581
0.002025	0.193725	366606.997475579
0.00208125	0.00316875	360330.124069826
0.00208125	0.00691875	360453.685117824
0.00208125	0.01066875	360577.246165822
0.00208125	0.01441875	360700.80721382
0.00208125	0.01816875	360824.368261818
0.00208125	0.02191875	360947.929309817
0.00208125	0.02566875	361071.490357815
0.00208125	0.02941875	361195.051405813
0.00208125	0.03316875	361318.612453811
0.00208125	0.03691875	361442.173501809
0.00208125	0.04066875	361565.734549807
0.00208125	0.04441875	361689.295597805
0.00208125	0.04816875	361812.856645803
0.00208125	0.05191875	361936.417693801
0.00208125	0.05566875	362059.978741799
0.00208125	0.05941875	362183.539789797
0.00208125	0.06316875	362307.100837795
0.00208125	0.06691875	362430.661885793
0.00208125	0.07066875	362554.222933791
0.00208125	0.07441875	362677.783981789
0.00208125	0.07816875	362801.345029787
0.00208125	0.08191875	362924.906077785
0.00208125	0.08566875	363048.467125783
0.00208125	0.08941875	363172.028173781
0.00208125	0.09316875	363295.589221779
0.00208125	0.09691875	363419.150269777
0.00208125	0.10066875	363542.711317775
0.00208125	0.10441875	363666.272365773
0.00208125	0.10816875	363789.833413771
0.00208125	0.11191875	363913.394461769
0.00208125	0.11566875	364036.955509767
0.00208125	0.11941875	364160.516557765
0.00208125	0.12316875	364284.077605763
0.00208125	0.12691875	364407.638653761
0.00208125	0.13066875	364531.19970176
0.00208125	0.13441875	364654.760749757
0.00208125	0.13816875	364778.321797755
0.00208125	0.14191875	364901.882845753
0.00208125	0.14566875	365025.443893751
0.00208125	0.14941875	365149.00494175
0.00208125	0.15316875	365272.565989747
0.00208125	0.15691875	365396.127037745
0.00208125	0.16066875	365519.688085743
0.00208125	0.16441875	365643.249133742
0.00208125	0.16816875	365766.81018174
0.00208125	0.17191875	365890.371229738
0.00208125	0.17566875	366013.932277736
0.00208125	0.17941875	366137.493325734
0.00208125	0.18316875	366261.054373732
0.00208125	0.18691875	366384.61542173
0.00208125	0.19066875	366508.176469728
0.0021375	1.12500000000002E-4	360231.303063975
0.0021375	0.0038625	360354.864111973
0.0021375	0.0076125	360478.425159971
0.0021375	0.0113625	360601.986207969
0.0021375	0.0151125	360725.547255968
0.0021375	0.0188625	360849.108303965
0.0021375	0.0226125	360972.669351964
0.0021375	0.0263625	361096.230399962
0.0021375	0.0301125	361219.79144796
0.0021375	0.0338625	361343.352495958
0.0021375	0.0376125	361466.913543956
0.0021375	0.0413625	361590.474591954
0.0021375	0.0451125	361714.035639952
0.0021375	0.0488625	361837.59668795
0.0021375	0.0526125	361961.157735948
0.0021375	0.0563625	362084.718783946
0.0021375	0.0601125	362208.279831944
0.0021375	0.0638625	362331.840879942
0.0021375	0.0676125	362455.40192794
0.0021375	0.0713625	362578.962975938
0.0021375	0.0751125	362702.524023936
0.0021375	0.0788625	362826.085071934
0.0021375	0.0826125	362949.646119932
0.0021375	0.0863625	363073.20716793
0.0021375	0.0901125	363196.768215928
0.0021375	0.0938625	363320.329263926
0.0021375	0.0976125	363443.890311924
[truncated: 131,801 more rows]
