# Supplementary material for: Bamboo-inspired optimal design for functionally graded hollow cylinders
Source: PLoS One. 2017 May 3;12(5):e0175029. doi: 10.1371/journal.pone.0175029 (PMC5414991; doi:10.1371/journal.pone.0175029)
Supplement: S2 File — The original numeric data for producing Fig 3b. (TXT) [file pone.0175029.s004.txt]

Numeric data for Fig.3b
(by H.Shima, 24 Dec 2016)
c2^bar / c1^bar / D_c
0	0	492845.201513565
0	0.00375	492968.762561563
0	0.0075	493092.323609561
0	0.01125	493215.884657559
0	0.015	493339.445705558
0	0.01875	493463.006753556
0	0.0225	493586.567801554
0	0.02625	493710.128849552
0	0.03	493833.68989755
0	0.03375	493957.250945548
0	0.0375	494080.811993546
0	0.04125	494204.373041544
0	0.045	494327.934089542
0	0.04875	494451.49513754
0	0.0525	494575.056185538
0	0.05625	494698.617233536
0	0.06	494822.178281534
0	0.06375	494945.739329532
0	0.0675	495069.30037753
0	0.07125	495192.861425528
0	0.075	495316.422473526
0	0.07875	495439.983521524
0	0.0825	495563.544569522
0	0.08625	495687.10561752
0	0.09	495810.666665518
0	0.09375	495934.227713516
0	0.0975	496057.788761514
0	0.10125	496181.349809512
0	0.105	496304.91085751
0	0.10875	496428.471905508
0	0.1125	496552.032953506
0	0.11625	496675.594001504
0	0.12	496799.155049502
0	0.12375	496922.7160975
0	0.1275	497046.277145498
0	0.13125	497169.838193496
0	0.135	497293.399241494
0	0.13875	497416.960289493
0	0.1425	497540.521337491
0	0.14625	497664.082385489
0	0.15	497787.643433487
0	0.15375	497911.204481484
0	0.1575	498034.765529483
0	0.16125	498158.326577481
0	0.165	498281.887625479
0	0.16875	498405.448673477
0	0.1725	498529.009721475
0	0.17625	498652.570769473
0	0.18	498776.131817471
0	0.18375	498899.692865469
0	0.1875	499023.253913467
0	0.19125	499146.814961465
0	0.195	499270.376009463
0	0.19875	499393.937057461
0	0.2025	499517.498105459
0	0.20625	499641.059153457
0	0.21	499764.620201455
0	0.21375	499888.181249453
0	0.2175	500011.742297451
0	0.22125	500135.303345449
0	0.225	500258.864393447
0	0.22875	500382.425441445
0	0.2325	500505.986489443
0	0.23625	500629.547537441
0	0.24	500753.108585439
0	0.24375	500876.669633437
0	0.2475	501000.230681435
0	0.25125	501123.791729433
0	0.255	501247.352777431
0	0.25875	501370.913825429
0	0.2625	501494.474873427
0	0.26625	501618.035921425
0	0.27	501741.596969423
0	0.27375	501865.158017422
0	0.2775	501988.71906542
0	0.28125	502112.280113418
0	0.285	502235.841161415
0	0.28875	502359.402209414
0	0.2925	502482.963257411
0	0.29625	502606.52430541
0	0.3	502730.085353408
0	0.30375	502853.646401406
0	0.3075	502977.207449403
0	0.31125	503100.768497402
0	0.315	503224.329545399
0	0.31875	503347.890593398
0	0.3225	503471.451641396
0	0.32625	503595.012689394
0	0.33	503718.573737392
0	0.33375	503842.13478539
0	0.3375	503965.695833388
0	0.34125	504089.256881386
0	0.345	504212.817929384
0	0.34875	504336.378977382
0	0.3525	504459.94002538
0	0.35625	504583.501073378
0	0.36	504707.062121376
0	0.36375	504830.623169374
0	0.3675	504954.184217372
0	0.37125	505077.74526537
0	0.375	505201.306313368
5.625E-5	6.9375E-4	492869.941555712
5.625E-5	0.00444375	492993.502603711
5.625E-5	0.00819375	493117.063651708
5.625E-5	0.01194375	493240.624699707
5.625E-5	0.01569375	493364.185747704
5.625E-5	0.01944375	493487.746795703
5.625E-5	0.02319375	493611.307843701
5.625E-5	0.02694375	493734.868891699
5.625E-5	0.03069375	493858.429939697
5.625E-5	0.03444375	493981.990987695
5.625E-5	0.03819375	494105.552035693
5.625E-5	0.04194375	494229.113083691
5.625E-5	0.04569375	494352.674131689
5.625E-5	0.04944375	494476.235179687
5.625E-5	0.05319375	494599.796227685
5.625E-5	0.05694375	494723.357275683
5.625E-5	0.06069375	494846.918323681
5.625E-5	0.06444375	494970.479371679
5.625E-5	0.06819375	495094.040419677
5.625E-5	0.07194375	495217.601467675
5.625E-5	0.07569375	495341.162515673
5.625E-5	0.07944375	495464.723563671
5.625E-5	0.08319375	495588.284611669
5.625E-5	0.08694375	495711.845659667
5.625E-5	0.09069375	495835.406707665
5.625E-5	0.09444375	495958.967755663
5.625E-5	0.09819375	496082.528803661
5.625E-5	0.10194375	496206.089851659
5.625E-5	0.10569375	496329.650899657
5.625E-5	0.10944375	496453.211947655
5.625E-5	0.11319375	496576.772995653
5.625E-5	0.11694375	496700.334043651
5.625E-5	0.12069375	496823.895091649
5.625E-5	0.12444375	496947.456139647
5.625E-5	0.12819375	497071.017187645
5.625E-5	0.13194375	497194.578235643
5.625E-5	0.13569375	497318.139283641
5.625E-5	0.13944375	497441.70033164
5.625E-5	0.14319375	497565.261379638
5.625E-5	0.14694375	497688.822427636
5.625E-5	0.15069375	497812.383475634
5.625E-5	0.15444375	497935.944523631
5.625E-5	0.15819375	498059.50557163
5.625E-5	0.16194375	498183.066619628
5.625E-5	0.16569375	498306.627667626
5.625E-5	0.16944375	498430.188715624
5.625E-5	0.17319375	498553.749763622
5.625E-5	0.17694375	498677.31081162
5.625E-5	0.18069375	498800.871859618
5.625E-5	0.18444375	498924.432907616
5.625E-5	0.18819375	499047.993955614
5.625E-5	0.19194375	499171.555003612
5.625E-5	0.19569375	499295.11605161
5.625E-5	0.19944375	499418.677099608
5.625E-5	0.20319375	499542.238147606
5.625E-5	0.20694375	499665.799195604
5.625E-5	0.21069375	499789.360243602
5.625E-5	0.21444375	499912.9212916
5.625E-5	0.21819375	500036.482339598
5.625E-5	0.22194375	500160.043387596
5.625E-5	0.22569375	500283.604435594
5.625E-5	0.22944375	500407.165483592
5.625E-5	0.23319375	500530.72653159
5.625E-5	0.23694375	500654.287579588
5.625E-5	0.24069375	500777.848627586
5.625E-5	0.24444375	500901.409675584
5.625E-5	0.24819375	501024.970723582
5.625E-5	0.25194375	501148.53177158
5.625E-5	0.25569375	501272.092819578
5.625E-5	0.25944375	501395.653867576
5.625E-5	0.26319375	501519.214915574
5.625E-5	0.26694375	501642.775963572
5.625E-5	0.27069375	501766.33701157
5.625E-5	0.27444375	501889.898059568
5.625E-5	0.27819375	502013.459107567
5.625E-5	0.28194375	502137.020155565
5.625E-5	0.28569375	502260.581203562
5.625E-5	0.28944375	502384.142251561
5.625E-5	0.29319375	502507.703299558
5.625E-5	0.29694375	502631.264347557
5.625E-5	0.30069375	502754.825395554
5.625E-5	0.30444375	502878.386443553
5.625E-5	0.30819375	503001.94749155
5.625E-5	0.31194375	503125.508539549
5.625E-5	0.31569375	503249.069587546
5.625E-5	0.31944375	503372.630635545
5.625E-5	0.32319375	503496.191683542
5.625E-5	0.32694375	503619.752731541
5.625E-5	0.33069375	503743.313779539
5.625E-5	0.33444375	503866.874827537
5.625E-5	0.33819375	503990.435875535
5.625E-5	0.34194375	504113.996923533
5.625E-5	0.34569375	504237.557971531
5.625E-5	0.34944375	504361.119019529
5.625E-5	0.35319375	504484.680067527
5.625E-5	0.35694375	504608.241115525
5.625E-5	0.36069375	504731.802163523
5.625E-5	0.36444375	504855.363211521
5.625E-5	0.36819375	504978.924259519
5.625E-5	0.37194375	505102.485307517
5.625E-5	0.37569375	505226.046355515
1.125E-4	0.0013875	492894.681597859
1.125E-4	0.0051375	493018.242645857
1.125E-4	0.0088875	493141.803693856
1.125E-4	0.0126375	493265.364741854
1.125E-4	0.0163875	493388.925789852
1.125E-4	0.0201375	493512.48683785
1.125E-4	0.0238875	493636.047885848
1.125E-4	0.0276375	493759.608933846
1.125E-4	0.0313875	493883.169981844
1.125E-4	0.0351375	494006.731029842
1.125E-4	0.0388875	494130.29207784
1.125E-4	0.0426375	494253.853125838
1.125E-4	0.0463875	494377.414173836
1.125E-4	0.0501375	494500.975221834
1.125E-4	0.0538875	494624.536269832
1.125E-4	0.0576375	494748.09731783
1.125E-4	0.0613875	494871.658365828
1.125E-4	0.0651375	494995.219413826
1.125E-4	0.0688875	495118.780461824
1.125E-4	0.0726375	495242.341509822
1.125E-4	0.0763875	495365.90255782
1.125E-4	0.0801375	495489.463605818
1.125E-4	0.0838875	495613.024653816
1.125E-4	0.0876375	495736.585701814
1.125E-4	0.0913875	495860.146749812
1.125E-4	0.0951375	495983.70779781
1.125E-4	0.0988875	496107.268845808
1.125E-4	0.1026375	496230.829893806
1.125E-4	0.1063875	496354.390941804
1.125E-4	0.1101375	496477.951989802
1.125E-4	0.1138875	496601.5130378
1.125E-4	0.1176375	496725.074085798
1.125E-4	0.1213875	496848.635133796
1.125E-4	0.1251375	496972.196181795
1.125E-4	0.1288875	497095.757229792
1.125E-4	0.1326375	497219.31827779
1.125E-4	0.1363875	497342.879325788
1.125E-4	0.1401375	497466.440373786
1.125E-4	0.1438875	497590.001421785
1.125E-4	0.1476375	497713.562469783
1.125E-4	0.1513875	497837.123517781
1.125E-4	0.1551375	497960.684565778
1.125E-4	0.1588875	498084.245613777
1.125E-4	0.1626375	498207.806661774
1.125E-4	0.1663875	498331.367709773
1.125E-4	0.1701375	498454.928757771
1.125E-4	0.1738875	498578.489805769
1.125E-4	0.1776375	498702.050853767
1.125E-4	0.1813875	498825.611901765
1.125E-4	0.1851375	498949.172949763
1.125E-4	0.1888875	499072.733997761
1.125E-4	0.1926375	499196.295045759
1.125E-4	0.1963875	499319.856093757
1.125E-4	0.2001375	499443.417141755
1.125E-4	0.2038875	499566.978189753
1.125E-4	0.2076375	499690.539237751
1.125E-4	0.2113875	499814.10028575
1.125E-4	0.2151375	499937.661333748
1.125E-4	0.2188875	500061.222381745
1.125E-4	0.2226375	500184.783429743
1.125E-4	0.2263875	500308.344477741
1.125E-4	0.2301375	500431.905525739
1.125E-4	0.2338875	500555.466573737
1.125E-4	0.2376375	500679.027621735
1.125E-4	0.2413875	500802.588669733
1.125E-4	0.2451375	500926.149717731
1.125E-4	0.2488875	501049.710765729
1.125E-4	0.2526375	501173.271813727
1.125E-4	0.2563875	501296.832861725
1.125E-4	0.2601375	501420.393909723
1.125E-4	0.2638875	501543.954957721
1.125E-4	0.2676375	501667.516005719
1.125E-4	0.2713875	501791.077053717
1.125E-4	0.2751375	501914.638101716
1.125E-4	0.2788875	502038.199149714
1.125E-4	0.2826375	502161.760197712
1.125E-4	0.2863875	502285.32124571
1.125E-4	0.2901375	502408.882293707
1.125E-4	0.2938875	502532.443341706
1.125E-4	0.2976375	502656.004389704
1.125E-4	0.3013875	502779.565437702
1.125E-4	0.3051375	502903.1264857
1.125E-4	0.3088875	503026.687533697
1.125E-4	0.3126375	503150.248581696
1.125E-4	0.3163875	503273.809629694
1.125E-4	0.3201375	503397.370677692
1.125E-4	0.3238875	503520.931725689
1.125E-4	0.3276375	503644.492773688
1.125E-4	0.3313875	503768.053821686
1.125E-4	0.3351375	503891.614869684
1.125E-4	0.3388875	504015.175917682
1.125E-4	0.3426375	504138.73696568
1.125E-4	0.3463875	504262.298013678
1.125E-4	0.3501375	504385.859061676
1.125E-4	0.3538875	504509.420109674
1.125E-4	0.3576375	504632.981157672
1.125E-4	0.3613875	504756.54220567
1.125E-4	0.3651375	504880.103253668
1.125E-4	0.3688875	505003.664301665
1.125E-4	0.3726375	505127.225349664
1.125E-4	0.3763875	505250.786397662
1.6875E-4	0.00208125	492919.421640006
1.6875E-4	0.00583125	493042.982688005
1.6875E-4	0.00958125	493166.543736003
1.6875E-4	0.01333125	493290.104784001
1.6875E-4	0.01708125	493413.665831999
1.6875E-4	0.02083125	493537.226879997
1.6875E-4	0.02458125	493660.787927995
1.6875E-4	0.02833125	493784.348975993
1.6875E-4	0.03208125	493907.910023991
1.6875E-4	0.03583125	494031.471071989
1.6875E-4	0.03958125	494155.032119987
1.6875E-4	0.04333125	494278.593167985
1.6875E-4	0.04708125	494402.154215983
1.6875E-4	0.05083125	494525.715263981
1.6875E-4	0.05458125	494649.276311979
1.6875E-4	0.05833125	494772.837359977
1.6875E-4	0.06208125	494896.398407975
1.6875E-4	0.06583125	495019.959455973
1.6875E-4	0.06958125	495143.520503971
1.6875E-4	0.07333125	495267.081551969
1.6875E-4	0.07708125	495390.642599967
1.6875E-4	0.08083125	495514.203647965
1.6875E-4	0.08458125	495637.764695963
1.6875E-4	0.08833125	495761.325743961
1.6875E-4	0.09208125	495884.886791959
1.6875E-4	0.09583125	496008.447839957
1.6875E-4	0.09958125	496132.008887955
1.6875E-4	0.10333125	496255.569935953
1.6875E-4	0.10708125	496379.130983951
1.6875E-4	0.11083125	496502.692031949
1.6875E-4	0.11458125	496626.253079947
1.6875E-4	0.11833125	496749.814127945
1.6875E-4	0.12208125	496873.375175943
1.6875E-4	0.12583125	496996.936223941
1.6875E-4	0.12958125	497120.497271939
1.6875E-4	0.13333125	497244.058319938
1.6875E-4	0.13708125	497367.619367935
1.6875E-4	0.14083125	497491.180415934
1.6875E-4	0.14458125	497614.741463932
1.6875E-4	0.14833125	497738.30251193
1.6875E-4	0.15208125	497861.863559928
1.6875E-4	0.15583125	497985.424607926
1.6875E-4	0.15958125	498108.985655924
1.6875E-4	0.16333125	498232.546703922
1.6875E-4	0.16708125	498356.10775192
1.6875E-4	0.17083125	498479.668799918
1.6875E-4	0.17458125	498603.229847916
1.6875E-4	0.17833125	498726.790895914
1.6875E-4	0.18208125	498850.351943912
1.6875E-4	0.18583125	498973.91299191
1.6875E-4	0.18958125	499097.474039908
1.6875E-4	0.19333125	499221.035087906
1.6875E-4	0.19708125	499344.596135904
1.6875E-4	0.20083125	499468.157183902
1.6875E-4	0.20458125	499591.7182319
1.6875E-4	0.20833125	499715.279279898
1.6875E-4	0.21208125	499838.840327896
1.6875E-4	0.21583125	499962.401375894
1.6875E-4	0.21958125	500085.962423892
1.6875E-4	0.22333125	500209.52347189
1.6875E-4	0.22708125	500333.084519888
1.6875E-4	0.23083125	500456.645567886
1.6875E-4	0.23458125	500580.206615884
1.6875E-4	0.23833125	500703.767663882
1.6875E-4	0.24208125	500827.32871188
1.6875E-4	0.24583125	500950.889759878
1.6875E-4	0.24958125	501074.450807876
1.6875E-4	0.25333125	501198.011855874
1.6875E-4	0.25708125	501321.572903872
1.6875E-4	0.26083125	501445.13395187
1.6875E-4	0.26458125	501568.694999868
1.6875E-4	0.26833125	501692.256047866
1.6875E-4	0.27208125	501815.817095864
1.6875E-4	0.27583125	501939.378143863
1.6875E-4	0.27958125	502062.939191861
1.6875E-4	0.28333125	502186.500239859
1.6875E-4	0.28708125	502310.061287857
1.6875E-4	0.29083125	502433.622335854
1.6875E-4	0.29458125	502557.183383853
1.6875E-4	0.29833125	502680.74443185
1.6875E-4	0.30208125	502804.305479849
1.6875E-4	0.30583125	502927.866527847
1.6875E-4	0.30958125	503051.427575844
1.6875E-4	0.31333125	503174.988623843
1.6875E-4	0.31708125	503298.54967184
1.6875E-4	0.32083125	503422.110719839
1.6875E-4	0.32458125	503545.671767837
1.6875E-4	0.32833125	503669.232815835
1.6875E-4	0.33208125	503792.793863833
1.6875E-4	0.33583125	503916.354911831
1.6875E-4	0.33958125	504039.915959829
1.6875E-4	0.34333125	504163.477007827
1.6875E-4	0.34708125	504287.038055825
1.6875E-4	0.35083125	504410.599103823
1.6875E-4	0.35458125	504534.160151821
1.6875E-4	0.35833125	504657.721199819
1.6875E-4	0.36208125	504781.282247818
1.6875E-4	0.36583125	504904.843295815
1.6875E-4	0.36958125	505028.404343812
1.6875E-4	0.37333125	505151.965391811
1.6875E-4	0.37708125	505275.526439809
2.25E-4	0.002775	492944.161682153
2.25E-4	0.006525	493067.722730152
2.25E-4	0.010275	493191.28377815
2.25E-4	0.014025	493314.844826148
2.25E-4	0.017775	493438.405874146
2.25E-4	0.021525	493561.966922144
2.25E-4	0.025275	493685.527970142
2.25E-4	0.029025	493809.08901814
2.25E-4	0.032775	493932.650066138
2.25E-4	0.036525	494056.211114136
2.25E-4	0.040275	494179.772162134
2.25E-4	0.044025	494303.333210132
2.25E-4	0.047775	494426.89425813
2.25E-4	0.051525	494550.455306128
2.25E-4	0.055275	494674.016354126
2.25E-4	0.059025	494797.577402124
2.25E-4	0.062775	494921.138450122
2.25E-4	0.066525	495044.69949812
2.25E-4	0.070275	495168.260546118
2.25E-4	0.074025	495291.821594116
2.25E-4	0.077775	495415.382642114
2.25E-4	0.081525	495538.943690112
2.25E-4	0.085275	495662.50473811
2.25E-4	0.089025	495786.065786108
2.25E-4	0.092775	495909.626834106
2.25E-4	0.096525	496033.187882104
2.25E-4	0.100275	496156.748930102
2.25E-4	0.104025	496280.3099781
2.25E-4	0.107775	496403.871026098
2.25E-4	0.111525	496527.432074096
2.25E-4	0.115275	496650.993122094
2.25E-4	0.119025	496774.554170092
2.25E-4	0.122775	496898.11521809
2.25E-4	0.126525	497021.676266089
2.25E-4	0.130275	497145.237314086
2.25E-4	0.134025	497268.798362084
2.25E-4	0.137775	497392.359410082
2.25E-4	0.141525	497515.920458081
2.25E-4	0.145275	497639.481506079
2.25E-4	0.149025	497763.042554077
2.25E-4	0.152775	497886.603602075
2.25E-4	0.156525	498010.164650072
2.25E-4	0.160275	498133.72569807
2.25E-4	0.164025	498257.286746069
2.25E-4	0.167775	498380.847794067
2.25E-4	0.171525	498504.408842065
2.25E-4	0.175275	498627.969890063
2.25E-4	0.179025	498751.530938061
2.25E-4	0.182775	498875.091986059
2.25E-4	0.186525	498998.653034057
2.25E-4	0.190275	499122.214082055
2.25E-4	0.194025	499245.775130053
2.25E-4	0.197775	499369.336178051
2.25E-4	0.201525	499492.897226049
2.25E-4	0.205275	499616.458274047
2.25E-4	0.209025	499740.019322045
2.25E-4	0.212775	499863.580370043
2.25E-4	0.216525	499987.141418041
2.25E-4	0.220275	500110.702466039
2.25E-4	0.224025	500234.263514037
2.25E-4	0.227775	500357.824562035
2.25E-4	0.231525	500481.385610034
2.25E-4	0.235275	500604.946658031
2.25E-4	0.239025	500728.507706029
2.25E-4	0.242775	500852.068754027
2.25E-4	0.246525	500975.629802025
2.25E-4	0.250275	501099.190850023
2.25E-4	0.254025	501222.751898021
2.25E-4	0.257775	501346.312946019
2.25E-4	0.261525	501469.873994017
2.25E-4	0.265275	501593.435042015
2.25E-4	0.269025	501716.996090013
2.25E-4	0.272775	501840.557138011
2.25E-4	0.276525	501964.11818601
2.25E-4	0.280275	502087.679234007
2.25E-4	0.284025	502211.240282006
2.25E-4	0.287775	502334.801330003
2.25E-4	0.291525	502458.362378001
2.25E-4	0.295275	502581.923426
2.25E-4	0.299025	502705.484473997
2.25E-4	0.302775	502829.045521996
2.25E-4	0.306525	502952.606569994
2.25E-4	0.310275	503076.167617991
2.25E-4	0.314025	503199.72866599
2.25E-4	0.317775	503323.289713987
2.25E-4	0.321525	503446.850761986
2.25E-4	0.325275	503570.411809983
2.25E-4	0.329025	503693.972857982
2.25E-4	0.332775	503817.53390598
2.25E-4	0.336525	503941.094953978
2.25E-4	0.340275	504064.656001976
2.25E-4	0.344025	504188.217049974
2.25E-4	0.347775	504311.778097972
2.25E-4	0.351525	504435.33914597
2.25E-4	0.355275	504558.900193968
2.25E-4	0.359025	504682.461241966
2.25E-4	0.362775	504806.022289965
2.25E-4	0.366525	504929.583337962
2.25E-4	0.370275	505053.144385959
2.25E-4	0.374025	505176.705433958
2.25E-4	0.377775	505300.266481956
2.8125E-4	0.00346875	492968.901724301
2.8125E-4	0.00721875	493092.462772299
2.8125E-4	0.01096875	493216.023820297
2.8125E-4	0.01471875	493339.584868295
2.8125E-4	0.01846875	493463.145916293
2.8125E-4	0.02221875	493586.706964291
2.8125E-4	0.02596875	493710.268012289
2.8125E-4	0.02971875	493833.829060287
2.8125E-4	0.03346875	493957.390108285
2.8125E-4	0.03721875	494080.951156283
2.8125E-4	0.04096875	494204.512204281
2.8125E-4	0.04471875	494328.073252279
2.8125E-4	0.04846875	494451.634300277
2.8125E-4	0.05221875	494575.195348275
2.8125E-4	0.05596875	494698.756396273
2.8125E-4	0.05971875	494822.317444271
2.8125E-4	0.06346875	494945.878492269
2.8125E-4	0.06721875	495069.439540267
2.8125E-4	0.07096875	495193.000588265
2.8125E-4	0.07471875	495316.561636263
2.8125E-4	0.07846875	495440.122684261
2.8125E-4	0.08221875	495563.683732259
2.8125E-4	0.08596875	495687.244780257
2.8125E-4	0.08971875	495810.805828255
2.8125E-4	0.09346875	495934.366876253
2.8125E-4	0.09721875	496057.927924251
2.8125E-4	0.10096875	496181.488972249
2.8125E-4	0.10471875	496305.050020247
2.8125E-4	0.10846875	496428.611068245
2.8125E-4	0.11221875	496552.172116243
2.8125E-4	0.11596875	496675.733164241
2.8125E-4	0.11971875	496799.294212239
2.8125E-4	0.12346875	496922.855260237
2.8125E-4	0.12721875	497046.416308236
2.8125E-4	0.13096875	497169.977356233
2.8125E-4	0.13471875	497293.538404231
2.8125E-4	0.13846875	497417.099452229
2.8125E-4	0.14221875	497540.660500228
2.8125E-4	0.14596875	497664.221548226
2.8125E-4	0.14971875	497787.782596224
2.8125E-4	0.15346875	497911.343644222
2.8125E-4	0.15721875	498034.90469222
2.8125E-4	0.16096875	498158.465740218
2.8125E-4	0.16471875	498282.026788216
2.8125E-4	0.16846875	498405.587836214
2.8125E-4	0.17221875	498529.148884212
2.8125E-4	0.17596875	498652.70993221
2.8125E-4	0.17971875	498776.270980208
2.8125E-4	0.18346875	498899.832028206
2.8125E-4	0.18721875	499023.393076204
2.8125E-4	0.19096875	499146.954124202
2.8125E-4	0.19471875	499270.5151722
2.8125E-4	0.19846875	499394.076220198
2.8125E-4	0.20221875	499517.637268196
2.8125E-4	0.20596875	499641.198316194
2.8125E-4	0.20971875	499764.759364192
2.8125E-4	0.21346875	499888.32041219
2.8125E-4	0.21721875	500011.881460188
2.8125E-4	0.22096875	500135.442508186
2.8125E-4	0.22471875	500259.003556184
2.8125E-4	0.22846875	500382.564604182
2.8125E-4	0.23221875	500506.12565218
2.8125E-4	0.23596875	500629.686700178
2.8125E-4	0.23971875	500753.247748177
2.8125E-4	0.24346875	500876.808796174
2.8125E-4	0.24721875	501000.369844172
2.8125E-4	0.25096875	501123.93089217
2.8125E-4	0.25471875	501247.491940168
2.8125E-4	0.25846875	501371.052988166
2.8125E-4	0.26221875	501494.614036164
2.8125E-4	0.26596875	501618.175084162
2.8125E-4	0.26971875	501741.73613216
2.8125E-4	0.27346875	501865.297180158
2.8125E-4	0.27721875	501988.858228157
2.8125E-4	0.28096875	502112.419276155
2.8125E-4	0.28471875	502235.980324153
2.8125E-4	0.28846875	502359.54137215
2.8125E-4	0.29221875	502483.102420149
2.8125E-4	0.29596875	502606.663468147
2.8125E-4	0.29971875	502730.224516145
2.8125E-4	0.30346875	502853.785564143
2.8125E-4	0.30721875	502977.346612141
2.8125E-4	0.31096875	503100.907660138
2.8125E-4	0.31471875	503224.468708137
2.8125E-4	0.31846875	503348.029756135
2.8125E-4	0.32221875	503471.590804133
2.8125E-4	0.32596875	503595.151852131
2.8125E-4	0.32971875	503718.712900129
2.8125E-4	0.33346875	503842.273948127
2.8125E-4	0.33721875	503965.834996125
2.8125E-4	0.34096875	504089.396044123
2.8125E-4	0.34471875	504212.957092121
2.8125E-4	0.34846875	504336.518140119
2.8125E-4	0.35221875	504460.079188117
2.8125E-4	0.35596875	504583.640236115
2.8125E-4	0.35971875	504707.201284113
2.8125E-4	0.36346875	504830.762332112
2.8125E-4	0.36721875	504954.323380109
2.8125E-4	0.37096875	505077.884428107
2.8125E-4	0.37471875	505201.445476105
2.8125E-4	0.37846875	505325.006524103
3.375E-4	4.125E-4	492870.080718449
3.375E-4	0.0041625	492993.641766448
3.375E-4	0.0079125	493117.202814446
3.375E-4	0.0116625	493240.763862444
3.375E-4	0.0154125	493364.324910442
3.375E-4	0.0191625	493487.88595844
3.375E-4	0.0229125	493611.447006438
3.375E-4	0.0266625	493735.008054436
3.375E-4	0.0304125	493858.569102434
3.375E-4	0.0341625	493982.130150432
3.375E-4	0.0379125	494105.69119843
3.375E-4	0.0416625	494229.252246428
3.375E-4	0.0454125	494352.813294426
3.375E-4	0.0491625	494476.374342424
3.375E-4	0.0529125	494599.935390422
3.375E-4	0.0566625	494723.49643842
3.375E-4	0.0604125	494847.057486418
3.375E-4	0.0641625	494970.618534416
3.375E-4	0.0679125	495094.179582414
3.375E-4	0.0716625	495217.740630412
3.375E-4	0.0754125	495341.30167841
3.375E-4	0.0791625	495464.862726408
3.375E-4	0.0829125	495588.423774406
3.375E-4	0.0866625	495711.984822404
3.375E-4	0.0904125	495835.545870402
3.375E-4	0.0941625	495959.1069184
3.375E-4	0.0979125	496082.667966398
3.375E-4	0.1016625	496206.229014396
3.375E-4	0.1054125	496329.790062394
3.375E-4	0.1091625	496453.351110392
3.375E-4	0.1129125	496576.91215839
3.375E-4	0.1166625	496700.473206388
3.375E-4	0.1204125	496824.034254386
3.375E-4	0.1241625	496947.595302385
3.375E-4	0.1279125	497071.156350382
3.375E-4	0.1316625	497194.71739838
3.375E-4	0.1354125	497318.278446378
3.375E-4	0.1391625	497441.839494377
3.375E-4	0.1429125	497565.400542375
3.375E-4	0.1466625	497688.961590373
3.375E-4	0.1504125	497812.522638371
3.375E-4	0.1541625	497936.083686369
3.375E-4	0.1579125	498059.644734367
3.375E-4	0.1616625	498183.205782365
3.375E-4	0.1654125	498306.766830363
3.375E-4	0.1691625	498430.327878361
3.375E-4	0.1729125	498553.888926359
3.375E-4	0.1766625	498677.449974357
3.375E-4	0.1804125	498801.011022355
3.375E-4	0.1841625	498924.572070353
3.375E-4	0.1879125	499048.133118351
3.375E-4	0.1916625	499171.694166349
3.375E-4	0.1954125	499295.255214347
3.375E-4	0.1991625	499418.816262345
3.375E-4	0.2029125	499542.377310343
3.375E-4	0.2066625	499665.938358341
3.375E-4	0.2104125	499789.499406339
3.375E-4	0.2141625	499913.060454337
3.375E-4	0.2179125	500036.621502335
3.375E-4	0.2216625	500160.182550333
3.375E-4	0.2254125	500283.743598331
3.375E-4	0.2291625	500407.304646329
3.375E-4	0.2329125	500530.865694327
3.375E-4	0.2366625	500654.426742325
3.375E-4	0.2404125	500777.987790323
3.375E-4	0.2441625	500901.548838321
3.375E-4	0.2479125	501025.109886319
3.375E-4	0.2516625	501148.670934317
3.375E-4	0.2554125	501272.231982315
3.375E-4	0.2591625	501395.793030313
3.375E-4	0.2629125	501519.354078311
3.375E-4	0.2666625	501642.915126309
3.375E-4	0.2704125	501766.476174307
3.375E-4	0.2741625	501890.037222305
3.375E-4	0.2779125	502013.598270303
3.375E-4	0.2816625	502137.159318302
3.375E-4	0.2854125	502260.7203663
3.375E-4	0.2891625	502384.281414297
3.375E-4	0.2929125	502507.842462296
3.375E-4	0.2966625	502631.403510293
3.375E-4	0.3004125	502754.964558292
3.375E-4	0.3041625	502878.52560629
3.375E-4	0.3079125	503002.086654288
3.375E-4	0.3116625	503125.647702285
3.375E-4	0.3154125	503249.208750284
3.375E-4	0.3191625	503372.769798281
3.375E-4	0.3229125	503496.33084628
3.375E-4	0.3266625	503619.891894277
3.375E-4	0.3304125	503743.452942276
3.375E-4	0.3341625	503867.013990274
3.375E-4	0.3379125	503990.575038272
3.375E-4	0.3416625	504114.13608627
3.375E-4	0.3454125	504237.697134268
3.375E-4	0.3491625	504361.258182266
3.375E-4	0.3529125	504484.819230264
3.375E-4	0.3566625	504608.380278262
3.375E-4	0.3604125	504731.94132626
3.375E-4	0.3641625	504855.502374259
3.375E-4	0.3679125	504979.063422256
3.375E-4	0.3716625	505102.624470254
3.375E-4	0.3754125	505226.185518252
3.375E-4	0.3791625	505349.74656625
3.9375E-4	0.00110625	492894.820760596
3.9375E-4	0.00485625	493018.381808595
3.9375E-4	0.00860625	493141.942856593
3.9375E-4	0.01235625	493265.503904591
3.9375E-4	0.01610625	493389.064952589
3.9375E-4	0.01985625	493512.626000587
3.9375E-4	0.02360625	493636.187048585
3.9375E-4	0.02735625	493759.748096583
3.9375E-4	0.03110625	493883.309144581
3.9375E-4	0.03485625	494006.870192579
3.9375E-4	0.03860625	494130.431240577
3.9375E-4	0.04235625	494253.992288575
3.9375E-4	0.04610625	494377.553336573
3.9375E-4	0.04985625	494501.114384571
3.9375E-4	0.05360625	494624.675432569
3.9375E-4	0.05735625	494748.236480567
3.9375E-4	0.06110625	494871.797528565
3.9375E-4	0.06485625	494995.358576563
3.9375E-4	0.06860625	495118.919624561
3.9375E-4	0.07235625	495242.480672559
3.9375E-4	0.07610625	495366.041720557
3.9375E-4	0.07985625	495489.602768555
3.9375E-4	0.08360625	495613.163816553
3.9375E-4	0.08735625	495736.724864551
3.9375E-4	0.09110625	495860.285912549
3.9375E-4	0.09485625	495983.846960547
3.9375E-4	0.09860625	496107.408008545
3.9375E-4	0.10235625	496230.969056543
3.9375E-4	0.10610625	496354.530104541
3.9375E-4	0.10985625	496478.091152539
3.9375E-4	0.11360625	496601.652200537
3.9375E-4	0.11735625	496725.213248535
3.9375E-4	0.12110625	496848.774296533
3.9375E-4	0.12485625	496972.335344532
3.9375E-4	0.12860625	497095.896392529
3.9375E-4	0.13235625	497219.457440527
3.9375E-4	0.13610625	497343.018488525
3.9375E-4	0.13985625	497466.579536523
3.9375E-4	0.14360625	497590.140584522
3.9375E-4	0.14735625	497713.70163252
3.9375E-4	0.15110625	497837.262680518
3.9375E-4	0.15485625	497960.823728516
3.9375E-4	0.15860625	498084.384776513
3.9375E-4	0.16235625	498207.945824512
3.9375E-4	0.16610625	498331.50687251
3.9375E-4	0.16985625	498455.067920508
3.9375E-4	0.17360625	498578.628968506
3.9375E-4	0.17735625	498702.190016504
3.9375E-4	0.18110625	498825.751064502
3.9375E-4	0.18485625	498949.3121125
3.9375E-4	0.18860625	499072.873160498
3.9375E-4	0.19235625	499196.434208496
3.9375E-4	0.19610625	499319.995256494
3.9375E-4	0.19985625	499443.556304492
3.9375E-4	0.20360625	499567.11735249
3.9375E-4	0.20735625	499690.678400488
3.9375E-4	0.21110625	499814.239448486
3.9375E-4	0.21485625	499937.800496484
3.9375E-4	0.21860625	500061.361544482
3.9375E-4	0.22235625	500184.92259248
3.9375E-4	0.22610625	500308.483640478
3.9375E-4	0.22985625	500432.044688476
3.9375E-4	0.23360625	500555.605736474
3.9375E-4	0.23735625	500679.166784473
3.9375E-4	0.24110625	500802.72783247
3.9375E-4	0.24485625	500926.288880469
3.9375E-4	0.24860625	501049.849928467
3.9375E-4	0.25235625	501173.410976465
3.9375E-4	0.25610625	501296.972024462
3.9375E-4	0.25985625	501420.53307246
3.9375E-4	0.26360625	501544.094120458
3.9375E-4	0.26735625	501667.655168456
3.9375E-4	0.27110625	501791.216216454
3.9375E-4	0.27485625	501914.777264453
3.9375E-4	0.27860625	502038.338312451
3.9375E-4	0.28235625	502161.899360449
3.9375E-4	0.28610625	502285.460408447
3.9375E-4	0.28985625	502409.021456445
3.9375E-4	0.29360625	502532.582504443
3.9375E-4	0.29735625	502656.143552441
3.9375E-4	0.30110625	502779.704600439
3.9375E-4	0.30485625	502903.265648437
3.9375E-4	0.30860625	503026.826696435
3.9375E-4	0.31235625	503150.387744433
3.9375E-4	0.31610625	503273.948792431
3.9375E-4	0.31985625	503397.509840429
3.9375E-4	0.32360625	503521.070888427
3.9375E-4	0.32735625	503644.631936425
3.9375E-4	0.33110625	503768.192984423
3.9375E-4	0.33485625	503891.754032421
3.9375E-4	0.33860625	504015.315080419
3.9375E-4	0.34235625	504138.876128417
3.9375E-4	0.34610625	504262.437176415
3.9375E-4	0.34985625	504385.998224414
3.9375E-4	0.35360625	504509.559272411
3.9375E-4	0.35735625	504633.12032041
3.9375E-4	0.36110625	504756.681368408
3.9375E-4	0.36485625	504880.242416405
3.9375E-4	0.36860625	505003.803464403
3.9375E-4	0.37235625	505127.364512401
3.9375E-4	0.37610625	505250.9255604
3.9375E-4	0.37985625	505374.486608397
4.5E-4	0.0018	492919.560802743
4.5E-4	0.00555	493043.121850742
4.5E-4	0.0093	493166.68289874
4.5E-4	0.01305	493290.243946738
4.5E-4	0.0168	493413.804994736
4.5E-4	0.02055	493537.366042734
4.5E-4	0.0243	493660.927090732
4.5E-4	0.02805	493784.48813873
4.5E-4	0.0318	493908.049186728
4.5E-4	0.03555	494031.610234726
4.5E-4	0.0393	494155.171282724
4.5E-4	0.04305	494278.732330722
4.5E-4	0.0468	494402.29337872
4.5E-4	0.05055	494525.854426718
4.5E-4	0.0543	494649.415474716
4.5E-4	0.05805	494772.976522714
4.5E-4	0.0618	494896.537570712
4.5E-4	0.06555	495020.09861871
4.5E-4	0.0693	495143.659666708
4.5E-4	0.07305	495267.220714706
4.5E-4	0.0768	495390.781762704
4.5E-4	0.08055	495514.342810702
4.5E-4	0.0843	495637.9038587
4.5E-4	0.08805	495761.464906698
4.5E-4	0.0918	495885.025954696
4.5E-4	0.09555	496008.587002694
4.5E-4	0.0993	496132.148050692
4.5E-4	0.10305	496255.70909869
4.5E-4	0.1068	496379.270146688
4.5E-4	0.11055	496502.831194686
4.5E-4	0.1143	496626.392242684
4.5E-4	0.11805	496749.953290682
4.5E-4	0.1218	496873.51433868
4.5E-4	0.12555	496997.075386678
4.5E-4	0.1293	497120.636434677
4.5E-4	0.13305	497244.197482674
4.5E-4	0.1368	497367.758530672
4.5E-4	0.14055	497491.31957867
4.5E-4	0.1443	497614.880626669
4.5E-4	0.14805	497738.441674667
4.5E-4	0.1518	497862.002722665
4.5E-4	0.15555	497985.563770663
4.5E-4	0.1593	498109.124818661
4.5E-4	0.16305	498232.685866659
4.5E-4	0.1668	498356.246914657
4.5E-4	0.17055	498479.807962655
4.5E-4	0.1743	498603.369010653
4.5E-4	0.17805	498726.930058651
4.5E-4	0.1818	498850.491106649
4.5E-4	0.18555	498974.052154647
4.5E-4	0.1893	499097.613202645
4.5E-4	0.19305	499221.174250643
4.5E-4	0.1968	499344.735298641
4.5E-4	0.20055	499468.296346639
4.5E-4	0.2043	499591.857394637
4.5E-4	0.20805	499715.418442635
4.5E-4	0.2118	499838.979490633
4.5E-4	0.21555	499962.540538631
4.5E-4	0.2193	500086.10158663
4.5E-4	0.22305	500209.662634627
4.5E-4	0.2268	500333.223682625
4.5E-4	0.23055	500456.784730623
4.5E-4	0.2343	500580.345778621
4.5E-4	0.23805	500703.90682662
4.5E-4	0.2418	500827.467874617
4.5E-4	0.24555	500951.028922616
4.5E-4	0.2493	501074.589970614
4.5E-4	0.25305	501198.151018612
4.5E-4	0.2568	501321.712066609
4.5E-4	0.26055	501445.273114607
4.5E-4	0.2643	501568.834162606
4.5E-4	0.26805	501692.395210604
4.5E-4	0.2718	501815.956258602
4.5E-4	0.27555	501939.5173066
4.5E-4	0.2793	502063.078354598
4.5E-4	0.28305	502186.639402596
4.5E-4	0.2868	502310.200450594
4.5E-4	0.29055	502433.761498592
4.5E-4	0.2943	502557.32254659
4.5E-4	0.29805	502680.883594588
4.5E-4	0.3018	502804.444642586
4.5E-4	0.30555	502928.005690584
4.5E-4	0.3093	503051.566738582
4.5E-4	0.31305	503175.12778658
4.5E-4	0.3168	503298.688834578
4.5E-4	0.32055	503422.249882576
4.5E-4	0.3243	503545.810930574
4.5E-4	0.32805	503669.371978572
4.5E-4	0.3318	503792.93302657
4.5E-4	0.33555	503916.494074569
4.5E-4	0.3393	504040.055122566
4.5E-4	0.34305	504163.616170564
4.5E-4	0.3468	504287.177218562
4.5E-4	0.35055	504410.73826656
4.5E-4	0.3543	504534.299314558
4.5E-4	0.35805	504657.860362556
4.5E-4	0.3618	504781.421410555
4.5E-4	0.36555	504904.982458552
4.5E-4	0.3693	505028.54350655
4.5E-4	0.37305	505152.104554549
4.5E-4	0.3768	505275.665602547
4.5E-4	0.38055	505399.226650545
5.0625E-4	0.00249375	492944.30084489
5.0625E-4	0.00624375	493067.861892889
5.0625E-4	0.00999375	493191.422940887
5.0625E-4	0.01374375	493314.983988885
5.0625E-4	0.01749375	493438.545036883
5.0625E-4	0.02124375	493562.106084881
5.0625E-4	0.02499375	493685.667132879
5.0625E-4	0.02874375	493809.228180877
5.0625E-4	0.03249375	493932.789228875
5.0625E-4	0.03624375	494056.350276873
5.0625E-4	0.03999375	494179.911324871
5.0625E-4	0.04374375	494303.472372869
5.0625E-4	0.04749375	494427.033420867
5.0625E-4	0.05124375	494550.594468865
5.0625E-4	0.05499375	494674.155516863
5.0625E-4	0.05874375	494797.716564861
5.0625E-4	0.06249375	494921.277612859
5.0625E-4	0.06624375	495044.838660857
5.0625E-4	0.06999375	495168.399708855
5.0625E-4	0.07374375	495291.960756853
5.0625E-4	0.07749375	495415.521804851
5.0625E-4	0.08124375	495539.082852849
5.0625E-4	0.08499375	495662.643900847
5.0625E-4	0.08874375	495786.204948845
5.0625E-4	0.09249375	495909.765996843
5.0625E-4	0.09624375	496033.327044841
5.0625E-4	0.09999375	496156.888092839
5.0625E-4	0.10374375	496280.449140837
5.0625E-4	0.10749375	496404.010188835
5.0625E-4	0.11124375	496527.571236834
5.0625E-4	0.11499375	496651.132284831
5.0625E-4	0.11874375	496774.693332829
5.0625E-4	0.12249375	496898.254380827
5.0625E-4	0.12624375	497021.815428826
5.0625E-4	0.12999375	497145.376476823
5.0625E-4	0.13374375	497268.937524821
5.0625E-4	0.13749375	497392.49857282
5.0625E-4	0.14124375	497516.059620817
5.0625E-4	0.14499375	497639.620668816
5.0625E-4	0.14874375	497763.181716814
5.0625E-4	0.15249375	497886.742764812
5.0625E-4	0.15624375	498010.30381281
5.0625E-4	0.15999375	498133.864860808
5.0625E-4	0.16374375	498257.425908806
5.0625E-4	0.16749375	498380.986956804
5.0625E-4	0.17124375	498504.548004802
5.0625E-4	0.17499375	498628.1090528
5.0625E-4	0.17874375	498751.670100798
5.0625E-4	0.18249375	498875.231148796
5.0625E-4	0.18624375	498998.792196794
5.0625E-4	0.18999375	499122.353244792
5.0625E-4	0.19374375	499245.91429279
5.0625E-4	0.19749375	499369.475340788
5.0625E-4	0.20124375	499493.036388786
5.0625E-4	0.20499375	499616.597436784
5.0625E-4	0.20874375	499740.158484782
5.0625E-4	0.21249375	499863.71953278
5.0625E-4	0.21624375	499987.280580778
5.0625E-4	0.21999375	500110.841628776
5.0625E-4	0.22374375	500234.402676774
5.0625E-4	0.22749375	500357.963724772
5.0625E-4	0.23124375	500481.52477277
5.0625E-4	0.23499375	500605.085820768
5.0625E-4	0.23874375	500728.646868766
5.0625E-4	0.24249375	500852.207916764
5.0625E-4	0.24624375	500975.768964763
5.0625E-4	0.24999375	501099.330012761
5.0625E-4	0.25374375	501222.891060759
5.0625E-4	0.25749375	501346.452108756
5.0625E-4	0.26124375	501470.013156754
5.0625E-4	0.26499375	501593.574204753
5.0625E-4	0.26874375	501717.13525275
5.0625E-4	0.27249375	501840.696300749
5.0625E-4	0.27624375	501964.257348746
5.0625E-4	0.27999375	502087.818396745
5.0625E-4	0.28374375	502211.379444743
5.0625E-4	0.28749375	502334.940492741
5.0625E-4	0.29124375	502458.501540739
5.0625E-4	0.29499375	502582.062588737
5.0625E-4	0.29874375	502705.623636735
5.0625E-4	0.30249375	502829.184684733
5.0625E-4	0.30624375	502952.745732731
5.0625E-4	0.30999375	503076.306780729
5.0625E-4	0.31374375	503199.867828727
5.0625E-4	0.31749375	503323.428876725
5.0625E-4	0.32124375	503446.989924723
5.0625E-4	0.32499375	503570.550972721
5.0625E-4	0.32874375	503694.112020719
5.0625E-4	0.33249375	503817.673068717
5.0625E-4	0.33624375	503941.234116716
5.0625E-4	0.33999375	504064.795164713
5.0625E-4	0.34374375	504188.356212712
5.0625E-4	0.34749375	504311.91726071
5.0625E-4	0.35124375	504435.478308708
5.0625E-4	0.35499375	504559.039356705
5.0625E-4	0.35874375	504682.600404704
5.0625E-4	0.36249375	504806.161452701
5.0625E-4	0.36624375	504929.7225007
5.0625E-4	0.36999375	505053.283548697
5.0625E-4	0.37374375	505176.844596695
5.0625E-4	0.37749375	505300.405644694
5.0625E-4	0.38124375	505423.966692691
5.625E-4	0.0031875	492969.040887038
5.625E-4	0.0069375	493092.601935036
5.625E-4	0.0106875	493216.162983034
5.625E-4	0.0144375	493339.724031032
5.625E-4	0.0181875	493463.28507903
5.625E-4	0.0219375	493586.846127028
5.625E-4	0.0256875	493710.407175026
5.625E-4	0.0294375	493833.968223024
5.625E-4	0.0331875	493957.529271022
5.625E-4	0.0369375	494081.09031902
5.625E-4	0.0406875	494204.651367018
5.625E-4	0.0444375	494328.212415016
5.625E-4	0.0481875	494451.773463014
5.625E-4	0.0519375	494575.334511012
5.625E-4	0.0556875	494698.89555901
5.625E-4	0.0594375	494822.456607008
5.625E-4	0.0631875	494946.017655006
5.625E-4	0.0669375	495069.578703004
5.625E-4	0.0706875	495193.139751002
5.625E-4	0.0744375	495316.700799
5.625E-4	0.0781875	495440.261846998
5.625E-4	0.0819375	495563.822894996
5.625E-4	0.0856875	495687.383942994
5.625E-4	0.0894375	495810.944990992
5.625E-4	0.0931875	495934.50603899
5.625E-4	0.0969375	496058.067086988
5.625E-4	0.1006875	496181.628134986
5.625E-4	0.1044375	496305.189182984
5.625E-4	0.1081875	496428.750230982
5.625E-4	0.1119375	496552.311278981
5.625E-4	0.1156875	496675.872326978
5.625E-4	0.1194375	496799.433374977
5.625E-4	0.1231875	496922.994422975
5.625E-4	0.1269375	497046.555470973
5.625E-4	0.1306875	497170.116518971
5.625E-4	0.1344375	497293.677566968
5.625E-4	0.1381875	497417.238614966
5.625E-4	0.1419375	497540.799662965
5.625E-4	0.1456875	497664.360710963
5.625E-4	0.1494375	497787.921758961
5.625E-4	0.1531875	497911.482806959
5.625E-4	0.1569375	498035.043854957
5.625E-4	0.1606875	498158.604902954
5.625E-4	0.1644375	498282.165950953
5.625E-4	0.1681875	498405.726998951
5.625E-4	0.1719375	498529.288046949
5.625E-4	0.1756875	498652.849094947
5.625E-4	0.1794375	498776.410142945
5.625E-4	0.1831875	498899.971190943
5.625E-4	0.1869375	499023.532238941
5.625E-4	0.1906875	499147.093286939
5.625E-4	0.1944375	499270.654334937
5.625E-4	0.1981875	499394.215382935
5.625E-4	0.2019375	499517.776430933
5.625E-4	0.2056875	499641.337478931
5.625E-4	0.2094375	499764.898526929
5.625E-4	0.2131875	499888.459574927
5.625E-4	0.2169375	500012.020622926
5.625E-4	0.2206875	500135.581670923
5.625E-4	0.2244375	500259.142718921
5.625E-4	0.2281875	500382.703766919
5.625E-4	0.2319375	500506.264814917
5.625E-4	0.2356875	500629.825862916
5.625E-4	0.2394375	500753.386910913
5.625E-4	0.2431875	500876.947958912
5.625E-4	0.2469375	501000.50900691
5.625E-4	0.2506875	501124.070054908
5.625E-4	0.2544375	501247.631102906
5.625E-4	0.2581875	501371.192150904
5.625E-4	0.2619375	501494.753198902
5.625E-4	0.2656875	501618.314246899
5.625E-4	0.2694375	501741.875294898
5.625E-4	0.2731875	501865.436342896
5.625E-4	0.2769375	501988.997390893
5.625E-4	0.2806875	502112.558438892
5.625E-4	0.2844375	502236.11948689
5.625E-4	0.2881875	502359.680534888
5.625E-4	0.2919375	502483.241582886
5.625E-4	0.2956875	502606.802630884
5.625E-4	0.2994375	502730.363678882
5.625E-4	0.3031875	502853.92472688
5.625E-4	0.3069375	502977.485774878
5.625E-4	0.3106875	503101.046822876
5.625E-4	0.3144375	503224.607870874
5.625E-4	0.3181875	503348.168918872
5.625E-4	0.3219375	503471.72996687
5.625E-4	0.3256875	503595.291014868
5.625E-4	0.3294375	503718.852062866
5.625E-4	0.3331875	503842.413110864
5.625E-4	0.3369375	503965.974158862
5.625E-4	0.3406875	504089.53520686
5.625E-4	0.3444375	504213.096254858
5.625E-4	0.3481875	504336.657302856
5.625E-4	0.3519375	504460.218350855
5.625E-4	0.3556875	504583.779398852
5.625E-4	0.3594375	504707.340446851
5.625E-4	0.3631875	504830.901494848
5.625E-4	0.3669375	504954.462542847
5.625E-4	0.3706875	505078.023590844
5.625E-4	0.3744375	505201.584638842
5.625E-4	0.3781875	505325.145686841
5.625E-4	0.3819375	505448.706734838
6.1875E-4	1.3125E-4	492870.219881186
6.1875E-4	0.00388125	492993.780929185
6.1875E-4	0.00763125	493117.341977183
6.1875E-4	0.01138125	493240.903025181
6.1875E-4	0.01513125	493364.464073179
6.1875E-4	0.01888125	493488.025121177
6.1875E-4	0.02263125	493611.586169175
6.1875E-4	0.02638125	493735.147217173
6.1875E-4	0.03013125	493858.708265171
6.1875E-4	0.03388125	493982.269313169
6.1875E-4	0.03763125	494105.830361167
6.1875E-4	0.04138125	494229.391409165
6.1875E-4	0.04513125	494352.952457163
6.1875E-4	0.04888125	494476.513505161
6.1875E-4	0.05263125	494600.074553159
6.1875E-4	0.05638125	494723.635601157
6.1875E-4	0.06013125	494847.196649155
6.1875E-4	0.06388125	494970.757697153
6.1875E-4	0.06763125	495094.318745151
6.1875E-4	0.07138125	495217.879793149
6.1875E-4	0.07513125	495341.440841147
6.1875E-4	0.07888125	495465.001889145
6.1875E-4	0.08263125	495588.562937143
6.1875E-4	0.08638125	495712.123985141
6.1875E-4	0.09013125	495835.685033139
6.1875E-4	0.09388125	495959.246081137
6.1875E-4	0.09763125	496082.807129135
6.1875E-4	0.10138125	496206.368177133
6.1875E-4	0.10513125	496329.929225131
6.1875E-4	0.10888125	496453.490273129
6.1875E-4	0.11263125	496577.051321128
6.1875E-4	0.11638125	496700.612369125
6.1875E-4	0.12013125	496824.173417124
6.1875E-4	0.12388125	496947.734465121
6.1875E-4	0.12763125	497071.29551312
6.1875E-4	0.13138125	497194.856561118
6.1875E-4	0.13513125	497318.417609116
6.1875E-4	0.13888125	497441.978657114
6.1875E-4	0.14263125	497565.539705112
6.1875E-4	0.14638125	497689.10075311
6.1875E-4	0.15013125	497812.661801108
6.1875E-4	0.15388125	497936.222849106
6.1875E-4	0.15763125	498059.783897104
6.1875E-4	0.16138125	498183.344945102
6.1875E-4	0.16513125	498306.9059931
6.1875E-4	0.16888125	498430.467041098
6.1875E-4	0.17263125	498554.028089096
6.1875E-4	0.17638125	498677.589137094
6.1875E-4	0.18013125	498801.150185092
6.1875E-4	0.18388125	498924.71123309
6.1875E-4	0.18763125	499048.272281088
6.1875E-4	0.19138125	499171.833329086
6.1875E-4	0.19513125	499295.394377084
6.1875E-4	0.19888125	499418.955425082
6.1875E-4	0.20263125	499542.51647308
6.1875E-4	0.20638125	499666.077521078
6.1875E-4	0.21013125	499789.638569076
6.1875E-4	0.21388125	499913.199617074
6.1875E-4	0.21763125	500036.760665072
6.1875E-4	0.22138125	500160.32171307
6.1875E-4	0.22513125	500283.882761068
6.1875E-4	0.22888125	500407.443809066
6.1875E-4	0.23263125	500531.004857064
6.1875E-4	0.23638125	500654.565905062
6.1875E-4	0.24013125	500778.12695306
6.1875E-4	0.24388125	500901.688001059
6.1875E-4	0.24763125	501025.249049057
6.1875E-4	0.25138125	501148.810097055
6.1875E-4	0.25513125	501272.371145053
6.1875E-4	0.25888125	501395.93219305
6.1875E-4	0.26263125	501519.493241049
6.1875E-4	0.26638125	501643.054289046
6.1875E-4	0.27013125	501766.615337045
6.1875E-4	0.27388125	501890.176385042
6.1875E-4	0.27763125	502013.737433041
6.1875E-4	0.28138125	502137.298481039
6.1875E-4	0.28513125	502260.859529037
6.1875E-4	0.28888125	502384.420577035
6.1875E-4	0.29263125	502507.981625033
6.1875E-4	0.29638125	502631.542673031
6.1875E-4	0.30013125	502755.103721029
6.1875E-4	0.30388125	502878.664769027
6.1875E-4	0.30763125	503002.225817025
6.1875E-4	0.31138125	503125.786865023
6.1875E-4	0.31513125	503249.347913021
6.1875E-4	0.31888125	503372.908961019
6.1875E-4	0.32263125	503496.470009017
6.1875E-4	0.32638125	503620.031057015
6.1875E-4	0.33013125	503743.592105013
6.1875E-4	0.33388125	503867.153153011
6.1875E-4	0.33763125	503990.714201009
6.1875E-4	0.34138125	504114.275249007
6.1875E-4	0.34513125	504237.836297006
6.1875E-4	0.34888125	504361.397345003
6.1875E-4	0.35263125	504484.958393002
6.1875E-4	0.35638125	504608.519441
6.1875E-4	0.36013125	504732.080488998
6.1875E-4	0.36388125	504855.641536995
6.1875E-4	0.36763125	504979.202584994
6.1875E-4	0.37138125	505102.763632992
6.1875E-4	0.37513125	505226.324680989
6.1875E-4	0.37888125	505349.885728988
6.1875E-4	0.38263125	505473.446776985
6.75E-4	8.25000000000001E-4	492894.959923334
6.75E-4	0.004575	493018.520971332
6.75E-4	0.008325	493142.08201933
6.75E-4	0.012075	493265.643067328
6.75E-4	0.015825	493389.204115326
6.75E-4	0.019575	493512.765163324
6.75E-4	0.023325	493636.326211322
6.75E-4	0.027075	493759.88725932
6.75E-4	0.030825	493883.448307318
6.75E-4	0.034575	494007.009355316
6.75E-4	0.038325	494130.570403314
6.75E-4	0.042075	494254.131451312
6.75E-4	0.045825	494377.69249931
6.75E-4	0.049575	494501.253547308
6.75E-4	0.053325	494624.814595306
6.75E-4	0.057075	494748.375643304
6.75E-4	0.060825	494871.936691302
6.75E-4	0.064575	494995.4977393
6.75E-4	0.068325	495119.058787298
6.75E-4	0.072075	495242.619835296
6.75E-4	0.075825	495366.180883294
6.75E-4	0.079575	495489.741931292
6.75E-4	0.083325	495613.30297929
6.75E-4	0.087075	495736.864027288
6.75E-4	0.090825	495860.425075286
6.75E-4	0.094575	495983.986123284
6.75E-4	0.098325	496107.547171282
6.75E-4	0.102075	496231.10821928
6.75E-4	0.105825	496354.669267278
6.75E-4	0.109575	496478.230315276
6.75E-4	0.113325	496601.791363275
6.75E-4	0.117075	496725.352411273
6.75E-4	0.120825	496848.91345927
6.75E-4	0.124575	496972.474507269
6.75E-4	0.128325	497096.035555267
6.75E-4	0.132075	497219.596603265
6.75E-4	0.135825	497343.157651262
6.75E-4	0.139575	497466.718699261
6.75E-4	0.143325	497590.279747259
6.75E-4	0.147075	497713.840795257
6.75E-4	0.150825	497837.401843255
6.75E-4	0.154575	497960.962891253
6.75E-4	0.158325	498084.523939251
6.75E-4	0.162075	498208.084987249
6.75E-4	0.165825	498331.646035247
6.75E-4	0.169575	498455.207083245
6.75E-4	0.173325	498578.768131243
6.75E-4	0.177075	498702.329179241
6.75E-4	0.180825	498825.890227239
6.75E-4	0.184575	498949.451275237
6.75E-4	0.188325	499073.012323235
6.75E-4	0.192075	499196.573371233
6.75E-4	0.195825	499320.134419231
6.75E-4	0.199575	499443.695467229
6.75E-4	0.203325	499567.256515227
6.75E-4	0.207075	499690.817563225
6.75E-4	0.210825	499814.378611223
6.75E-4	0.214575	499937.939659221
6.75E-4	0.218325	500061.50070722
6.75E-4	0.222075	500185.061755217
6.75E-4	0.225825	500308.622803215
6.75E-4	0.229575	500432.183851213
6.75E-4	0.233325	500555.744899211
6.75E-4	0.237075	500679.305947209
6.75E-4	0.240825	500802.866995207
6.75E-4	0.244575	500926.428043205
6.75E-4	0.248325	501049.989091204
6.75E-4	0.252075	501173.550139202
6.75E-4	0.255825	501297.1111872
6.75E-4	0.259575	501420.672235197
6.75E-4	0.263325	501544.233283196
6.75E-4	0.267075	501667.794331193
6.75E-4	0.270825	501791.355379192
6.75E-4	0.274575	501914.916427189
6.75E-4	0.278325	502038.477475188
6.75E-4	0.282075	502162.038523186
6.75E-4	0.285825	502285.599571184
6.75E-4	0.289575	502409.160619182
6.75E-4	0.293325	502532.72166718
6.75E-4	0.297075	502656.282715178
6.75E-4	0.300825	502779.843763176
6.75E-4	0.304575	502903.404811174
6.75E-4	0.308325	503026.965859172
6.75E-4	0.312075	503150.52690717
6.75E-4	0.315825	503274.087955168
6.75E-4	0.319575	503397.649003166
6.75E-4	0.323325	503521.210051164
6.75E-4	0.327075	503644.771099162
6.75E-4	0.330825	503768.33214716
6.75E-4	0.334575	503891.893195158
6.75E-4	0.338325	504015.454243156
6.75E-4	0.342075	504139.015291154
6.75E-4	0.345825	504262.576339152
6.75E-4	0.349575	504386.13738715
6.75E-4	0.353325	504509.698435149
6.75E-4	0.357075	504633.259483147
6.75E-4	0.360825	504756.820531144
6.75E-4	0.364575	504880.381579142
6.75E-4	0.368325	505003.942627141
6.75E-4	0.372075	505127.503675139
6.75E-4	0.375825	505251.064723136
6.75E-4	0.379575	505374.625771134
6.75E-4	0.383325	505498.186819132
7.3125E-4	0.00151875	492919.699965481
7.3125E-4	0.00526875	493043.261013479
7.3125E-4	0.00901875	493166.822061477
7.3125E-4	0.01276875	493290.383109475
7.3125E-4	0.01651875	493413.944157473
7.3125E-4	0.02026875	493537.505205471
7.3125E-4	0.02401875	493661.066253469
7.3125E-4	0.02776875	493784.627301467
7.3125E-4	0.03151875	493908.188349465
7.3125E-4	0.03526875	494031.749397463
7.3125E-4	0.03901875	494155.310445461
7.3125E-4	0.04276875	494278.871493459
7.3125E-4	0.04651875	494402.432541457
7.3125E-4	0.05026875	494525.993589455
7.3125E-4	0.05401875	494649.554637453
7.3125E-4	0.05776875	494773.115685451
7.3125E-4	0.06151875	494896.676733449
7.3125E-4	0.06526875	495020.237781447
7.3125E-4	0.06901875	495143.798829445
7.3125E-4	0.07276875	495267.359877443
7.3125E-4	0.07651875	495390.920925441
7.3125E-4	0.08026875	495514.481973439
7.3125E-4	0.08401875	495638.043021437
7.3125E-4	0.08776875	495761.604069435
7.3125E-4	0.09151875	495885.165117433
7.3125E-4	0.09526875	496008.726165431
7.3125E-4	0.09901875	496132.287213429
7.3125E-4	0.10276875	496255.848261427
7.3125E-4	0.10651875	496379.409309425
7.3125E-4	0.11026875	496502.970357423
7.3125E-4	0.11401875	496626.531405422
7.3125E-4	0.11776875	496750.092453419
7.3125E-4	0.12151875	496873.653501418
7.3125E-4	0.12526875	496997.214549415
7.3125E-4	0.12901875	497120.775597414
7.3125E-4	0.13276875	497244.336645412
7.3125E-4	0.13651875	497367.89769341
7.3125E-4	0.14026875	497491.458741408
7.3125E-4	0.14401875	497615.019789406
7.3125E-4	0.14776875	497738.580837404
7.3125E-4	0.15151875	497862.141885402
7.3125E-4	0.15526875	497985.7029334
7.3125E-4	0.15901875	498109.263981398
7.3125E-4	0.16276875	498232.825029396
7.3125E-4	0.16651875	498356.386077394
7.3125E-4	0.17026875	498479.947125392
7.3125E-4	0.17401875	498603.50817339
7.3125E-4	0.17776875	498727.069221388
7.3125E-4	0.18151875	498850.630269386
7.3125E-4	0.18526875	498974.191317384
7.3125E-4	0.18901875	499097.752365382
7.3125E-4	0.19276875	499221.31341338
7.3125E-4	0.19651875	499344.874461378
7.3125E-4	0.20026875	499468.435509376
7.3125E-4	0.20401875	499591.996557374
7.3125E-4	0.20776875	499715.557605372
7.3125E-4	0.21151875	499839.11865337
7.3125E-4	0.21526875	499962.679701368
7.3125E-4	0.21901875	500086.240749367
7.3125E-4	0.22276875	500209.801797365
7.3125E-4	0.22651875	500333.362845362
7.3125E-4	0.23026875	500456.923893361
7.3125E-4	0.23401875	500580.484941358
7.3125E-4	0.23776875	500704.045989357
7.3125E-4	0.24151875	500827.607037355
7.3125E-4	0.24526875	500951.168085353
7.3125E-4	0.24901875	501074.729133351
7.3125E-4	0.25276875	501198.290181349
7.3125E-4	0.25651875	501321.851229347
7.3125E-4	0.26026875	501445.412277345
7.3125E-4	0.26401875	501568.973325343
7.3125E-4	0.26776875	501692.534373341
7.3125E-4	0.27151875	501816.095421339
7.3125E-4	0.27526875	501939.656469337
7.3125E-4	0.27901875	502063.217517335
7.3125E-4	0.28276875	502186.778565333
7.3125E-4	0.28651875	502310.339613331
7.3125E-4	0.29026875	502433.900661329
7.3125E-4	0.29401875	502557.461709327
7.3125E-4	0.29776875	502681.022757325
7.3125E-4	0.30151875	502804.583805323
7.3125E-4	0.30526875	502928.144853321
7.3125E-4	0.30901875	503051.705901319
7.3125E-4	0.31276875	503175.266949317
7.3125E-4	0.31651875	503298.827997315
7.3125E-4	0.32026875	503422.389045313
7.3125E-4	0.32401875	503545.950093311
7.3125E-4	0.32776875	503669.511141309
7.3125E-4	0.33151875	503793.072189307
7.3125E-4	0.33526875	503916.633237305
7.3125E-4	0.33901875	504040.194285303
7.3125E-4	0.34276875	504163.755333301
7.3125E-4	0.34651875	504287.316381299
7.3125E-4	0.35026875	504410.877429297
7.3125E-4	0.35401875	504534.438477296
7.3125E-4	0.35776875	504657.999525294
7.3125E-4	0.36151875	504781.560573291
7.3125E-4	0.36526875	504905.121621289
7.3125E-4	0.36901875	505028.682669288
7.3125E-4	0.37276875	505152.243717286
7.3125E-4	0.37651875	505275.804765283
7.3125E-4	0.38026875	505399.365813281
7.3125E-4	0.38401875	505522.926861279
7.875E-4	0.0022125	492944.440007628
7.875E-4	0.0059625	493068.001055626
7.875E-4	0.0097125	493191.562103624
7.875E-4	0.0134625	493315.123151622
7.875E-4	0.0172125	493438.68419962
7.875E-4	0.0209625	493562.245247618
7.875E-4	0.0247125	493685.806295616
7.875E-4	0.0284625	493809.367343614
7.875E-4	0.0322125	493932.928391612
7.875E-4	0.0359625	494056.48943961
7.875E-4	0.0397125	494180.050487608
7.875E-4	0.0434625	494303.611535606
7.875E-4	0.0472125	494427.172583604
7.875E-4	0.0509625	494550.733631602
7.875E-4	0.0547125	494674.2946796
7.875E-4	0.0584625	494797.855727598
7.875E-4	0.0622125	494921.416775596
7.875E-4	0.0659625	495044.977823594
7.875E-4	0.0697125	495168.538871592
7.875E-4	0.0734625	495292.09991959
7.875E-4	0.0772125	495415.660967588
7.875E-4	0.0809625	495539.222015586
7.875E-4	0.0847125	495662.783063584
7.875E-4	0.0884625	495786.344111582
7.875E-4	0.0922125	495909.90515958
7.875E-4	0.0959625	496033.466207578
7.875E-4	0.0997125	496157.027255576
7.875E-4	0.1034625	496280.588303574
7.875E-4	0.1072125	496404.149351572
7.875E-4	0.1109625	496527.71039957
7.875E-4	0.1147125	496651.271447569
7.875E-4	0.1184625	496774.832495566
7.875E-4	0.1222125	496898.393543565
7.875E-4	0.1259625	497021.954591563
7.875E-4	0.1297125	497145.515639561
7.875E-4	0.1334625	497269.076687559
7.875E-4	0.1372125	497392.637735557
7.875E-4	0.1409625	497516.198783555
7.875E-4	0.1447125	497639.759831553
7.875E-4	0.1484625	497763.320879551
7.875E-4	0.1522125	497886.881927549
7.875E-4	0.1559625	498010.442975547
7.875E-4	0.1597125	498134.004023545
7.875E-4	0.1634625	498257.565071543
7.875E-4	0.1672125	498381.126119541
7.875E-4	0.1709625	498504.687167539
7.875E-4	0.1747125	498628.248215537
7.875E-4	0.1784625	498751.809263535
7.875E-4	0.1822125	498875.370311533
7.875E-4	0.1859625	498998.931359531
7.875E-4	0.1897125	499122.492407529
7.875E-4	0.1934625	499246.053455527
7.875E-4	0.1972125	499369.614503525
7.875E-4	0.2009625	499493.175551523
7.875E-4	0.2047125	499616.736599521
7.875E-4	0.2084625	499740.297647519
7.875E-4	0.2122125	499863.858695517
7.875E-4	0.2159625	499987.419743515
7.875E-4	0.2197125	500110.980791514
7.875E-4	0.2234625	500234.541839512
7.875E-4	0.2272125	500358.102887509
7.875E-4	0.2309625	500481.663935508
7.875E-4	0.2347125	500605.224983505
7.875E-4	0.2384625	500728.786031504
7.875E-4	0.2422125	500852.347079501
7.875E-4	0.2459625	500975.9081275
7.875E-4	0.2497125	501099.469175498
7.875E-4	0.2534625	501223.030223496
7.875E-4	0.2572125	501346.591271494
7.875E-4	0.2609625	501470.152319491
7.875E-4	0.2647125	501593.713367489
7.875E-4	0.2684625	501717.274415488
7.875E-4	0.2722125	501840.835463485
7.875E-4	0.2759625	501964.396511484
7.875E-4	0.2797125	502087.957559481
7.875E-4	0.2834625	502211.51860748
7.875E-4	0.2872125	502335.079655478
7.875E-4	0.2909625	502458.640703476
7.875E-4	0.2947125	502582.201751474
7.875E-4	0.2984625	502705.762799472
7.875E-4	0.3022125	502829.32384747
7.875E-4	0.3059625	502952.884895468
7.875E-4	0.3097125	503076.445943466
7.875E-4	0.3134625	503200.006991464
7.875E-4	0.3172125	503323.568039462
7.875E-4	0.3209625	503447.12908746
7.875E-4	0.3247125	503570.690135458
7.875E-4	0.3284625	503694.251183456
7.875E-4	0.3322125	503817.812231454
7.875E-4	0.3359625	503941.373279452
7.875E-4	0.3397125	504064.934327451
7.875E-4	0.3434625	504188.495375448
7.875E-4	0.3472125	504312.056423447
7.875E-4	0.3509625	504435.617471444
7.875E-4	0.3547125	504559.178519443
7.875E-4	0.3584625	504682.73956744
7.875E-4	0.3622125	504806.300615439
7.875E-4	0.3659625	504929.861663436
7.875E-4	0.3697125	505053.422711435
7.875E-4	0.3734625	505176.983759433
7.875E-4	0.3772125	505300.54480743
7.875E-4	0.3809625	505424.105855428
7.875E-4	0.3847125	505547.666903427
8.4375E-4	0.00290625	492969.180049775
8.4375E-4	0.00665625	493092.741097773
8.4375E-4	0.01040625	493216.302145771
8.4375E-4	0.01415625	493339.863193769
8.4375E-4	0.01790625	493463.424241767
8.4375E-4	0.02165625	493586.985289765
8.4375E-4	0.02540625	493710.546337763
8.4375E-4	0.02915625	493834.107385761
8.4375E-4	0.03290625	493957.668433759
8.4375E-4	0.03665625	494081.229481757
8.4375E-4	0.04040625	494204.790529755
8.4375E-4	0.04415625	494328.351577753
8.4375E-4	0.04790625	494451.912625751
8.4375E-4	0.05165625	494575.473673749
8.4375E-4	0.05540625	494699.034721747
8.4375E-4	0.05915625	494822.595769745
8.4375E-4	0.06290625	494946.156817743
8.4375E-4	0.06665625	495069.717865741
8.4375E-4	0.07040625	495193.278913739
8.4375E-4	0.07415625	495316.839961737
8.4375E-4	0.07790625	495440.401009735
8.4375E-4	0.08165625	495563.962057733
8.4375E-4	0.08540625	495687.523105731
8.4375E-4	0.08915625	495811.084153729
8.4375E-4	0.09290625	495934.645201727
8.4375E-4	0.09665625	496058.206249725
8.4375E-4	0.10040625	496181.767297723
8.4375E-4	0.10415625	496305.328345721
8.4375E-4	0.10790625	496428.889393719
8.4375E-4	0.11165625	496552.450441717
8.4375E-4	0.11540625	496676.011489716
8.4375E-4	0.11915625	496799.572537714
8.4375E-4	0.12290625	496923.133585712
8.4375E-4	0.12665625	497046.69463371
8.4375E-4	0.13040625	497170.255681708
8.4375E-4	0.13415625	497293.816729706
8.4375E-4	0.13790625	497417.377777703
8.4375E-4	0.14165625	497540.938825702
8.4375E-4	0.14540625	497664.4998737
8.4375E-4	0.14915625	497788.060921698
8.4375E-4	0.15290625	497911.621969696
8.4375E-4	0.15665625	498035.183017694
8.4375E-4	0.16040625	498158.744065692
8.4375E-4	0.16415625	498282.30511369
8.4375E-4	0.16790625	498405.866161688
8.4375E-4	0.17165625	498529.427209686
8.4375E-4	0.17540625	498652.988257684
8.4375E-4	0.17915625	498776.549305682
8.4375E-4	0.18290625	498900.11035368
8.4375E-4	0.18665625	499023.671401678
8.4375E-4	0.19040625	499147.232449676
8.4375E-4	0.19415625	499270.793497674
8.4375E-4	0.19790625	499394.354545672
8.4375E-4	0.20165625	499517.91559367
8.4375E-4	0.20540625	499641.476641668
8.4375E-4	0.20915625	499765.037689666
8.4375E-4	0.21290625	499888.598737664
8.4375E-4	0.21665625	500012.159785662
8.4375E-4	0.22040625	500135.720833661
8.4375E-4	0.22415625	500259.281881659
8.4375E-4	0.22790625	500382.842929657
8.4375E-4	0.23165625	500506.403977655
8.4375E-4	0.23540625	500629.965025652
8.4375E-4	0.23915625	500753.526073651
8.4375E-4	0.24290625	500877.087121648
8.4375E-4	0.24665625	501000.648169646
8.4375E-4	0.25040625	501124.209217645
8.4375E-4	0.25415625	501247.770265643
8.4375E-4	0.25790625	501371.331313641
8.4375E-4	0.26165625	501494.892361638
8.4375E-4	0.26540625	501618.453409637
8.4375E-4	0.26915625	501742.014457635
8.4375E-4	0.27290625	501865.575505633
8.4375E-4	0.27665625	501989.136553631
8.4375E-4	0.28040625	502112.697601629
8.4375E-4	0.28415625	502236.258649627
8.4375E-4	0.28790625	502359.819697625
8.4375E-4	0.29165625	502483.380745623
8.4375E-4	0.29540625	502606.941793621
8.4375E-4	0.29915625	502730.502841619
8.4375E-4	0.30290625	502854.063889617
8.4375E-4	0.30665625	502977.624937615
8.4375E-4	0.31040625	503101.185985613
8.4375E-4	0.31415625	503224.747033611
8.4375E-4	0.31790625	503348.308081609
8.4375E-4	0.32165625	503471.869129607
8.4375E-4	0.32540625	503595.430177605
8.4375E-4	0.32915625	503718.991225603
8.4375E-4	0.33290625	503842.552273601
8.4375E-4	0.33665625	503966.113321599
8.4375E-4	0.34040625	504089.674369597
8.4375E-4	0.34415625	504213.235417595
8.4375E-4	0.34790625	504336.796465593
8.4375E-4	0.35165625	504460.357513591
8.4375E-4	0.35540625	504583.91856159
8.4375E-4	0.35915625	504707.479609587
8.4375E-4	0.36290625	504831.040657586
8.4375E-4	0.36665625	504954.601705583
8.4375E-4	0.37040625	505078.162753582
8.4375E-4	0.37415625	505201.72380158
8.4375E-4	0.37790625	505325.284849577
8.4375E-4	0.38165625	505448.845897575
8.4375E-4	0.38540625	505572.406945573
9E-4	0.0036	492993.920091922
9E-4	0.00735	493117.48113992
9E-4	0.0111	493241.042187918
9E-4	0.01485	493364.603235916
9E-4	0.0186	493488.164283914
9E-4	0.02235	493611.725331912
9E-4	0.0261	493735.28637991
9E-4	0.02985	493858.847427908
9E-4	0.0336	493982.408475906
9E-4	0.03735	494105.969523904
9E-4	0.0411	494229.530571902
9E-4	0.04485	494353.0916199
9E-4	0.0486	494476.652667898
9E-4	0.05235	494600.213715896
9E-4	0.0561	494723.774763894
9E-4	0.05985	494847.335811892
9E-4	0.0636	494970.89685989
9E-4	0.06735	495094.457907888
9E-4	0.0711	495218.018955886
9E-4	0.07485	495341.580003884
9E-4	0.0786	495465.141051882
9E-4	0.08235	495588.70209988
9E-4	0.0861	495712.263147878
9E-4	0.08985	495835.824195876
9E-4	0.0936	495959.385243874
9E-4	0.09735	496082.946291872
9E-4	0.1011	496206.507339871
9E-4	0.10485	496330.068387868
9E-4	0.1086	496453.629435866
9E-4	0.11235	496577.190483864
9E-4	0.1161	496700.751531863
9E-4	0.11985	496824.312579861
9E-4	0.1236	496947.873627859
9E-4	0.12735	497071.434675857
9E-4	0.1311	497194.995723855
9E-4	0.13485	497318.556771853
9E-4	0.1386	497442.117819851
9E-4	0.14235	497565.678867849
9E-4	0.1461	497689.239915847
9E-4	0.14985	497812.800963845
9E-4	0.1536	497936.362011843
9E-4	0.15735	498059.923059841
9E-4	0.1611	498183.484107839
9E-4	0.16485	498307.045155837
9E-4	0.1686	498430.606203835
9E-4	0.17235	498554.167251833
9E-4	0.1761	498677.728299831
9E-4	0.17985	498801.289347829
9E-4	0.1836	498924.850395827
9E-4	0.18735	499048.411443825
9E-4	0.1911	499171.972491823
9E-4	0.19485	499295.533539821
9E-4	0.1986	499419.094587819
9E-4	0.20235	499542.655635817
9E-4	0.2061	499666.216683815
9E-4	0.20985	499789.777731813
9E-4	0.2136	499913.338779811
9E-4	0.21735	500036.899827809
9E-4	0.2211	500160.460875808
9E-4	0.22485	500284.021923806
9E-4	0.2286	500407.582971804
9E-4	0.23235	500531.144019801
9E-4	0.2361	500654.7050678
9E-4	0.23985	500778.266115798
9E-4	0.2436	500901.827163796
9E-4	0.24735	501025.388211794
9E-4	0.2511	501148.949259792
9E-4	0.25485	501272.51030779
9E-4	0.2586	501396.071355788
9E-4	0.26235	501519.632403785
9E-4	0.2661	501643.193451784
9E-4	0.26985	501766.754499781
9E-4	0.2736	501890.31554778
9E-4	0.27735	502013.876595778
9E-4	0.2811	502137.437643776
9E-4	0.28485	502260.998691774
9E-4	0.2886	502384.559739772
9E-4	0.29235	502508.12078777
9E-4	0.2961	502631.681835768
9E-4	0.29985	502755.242883766
9E-4	0.3036	502878.803931764
9E-4	0.30735	503002.364979762
9E-4	0.3111	503125.92602776
9E-4	0.31485	503249.487075758
9E-4	0.3186	503373.048123756
9E-4	0.32235	503496.609171754
9E-4	0.3261	503620.170219752
9E-4	0.32985	503743.73126775
9E-4	0.3336	503867.292315748
9E-4	0.33735	503990.853363746
9E-4	0.3411	504114.414411745
9E-4	0.34485	504237.975459742
9E-4	0.3486	504361.53650774
9E-4	0.35235	504485.097555738
9E-4	0.3561	504608.658603736
9E-4	0.35985	504732.219651734
9E-4	0.3636	504855.780699733
9E-4	0.36735	504979.341747731
9E-4	0.3711	505102.902795729
9E-4	0.37485	505226.463843726
9E-4	0.3786	505350.024891724
9E-4	0.38235	505473.585939722
9E-4	0.3861	505597.14698772
9.5625E-4	5.43750000000001E-4	492895.099086071
9.5625E-4	0.00429375	493018.660134069
9.5625E-4	0.00804375	493142.221182067
9.5625E-4	0.01179375	493265.782230065
9.5625E-4	0.01554375	493389.343278063
9.5625E-4	0.01929375	493512.904326061
9.5625E-4	0.02304375	493636.465374059
9.5625E-4	0.02679375	493760.026422057
9.5625E-4	0.03054375	493883.587470055
9.5625E-4	0.03429375	494007.148518053
9.5625E-4	0.03804375	494130.709566051
9.5625E-4	0.04179375	494254.270614049
9.5625E-4	0.04554375	494377.831662047
9.5625E-4	0.04929375	494501.392710045
9.5625E-4	0.05304375	494624.953758043
9.5625E-4	0.05679375	494748.514806041
9.5625E-4	0.06054375	494872.075854039
9.5625E-4	0.06429375	494995.636902037
9.5625E-4	0.06804375	495119.197950035
9.5625E-4	0.07179375	495242.758998033
9.5625E-4	0.07554375	495366.320046031
9.5625E-4	0.07929375	495489.881094029
9.5625E-4	0.08304375	495613.442142027
9.5625E-4	0.08679375	495737.003190025
9.5625E-4	0.09054375	495860.564238023
9.5625E-4	0.09429375	495984.125286021
9.5625E-4	0.09804375	496107.686334019
9.5625E-4	0.10179375	496231.247382017
9.5625E-4	0.10554375	496354.808430015
9.5625E-4	0.10929375	496478.369478013
9.5625E-4	0.11304375	496601.930526012
9.5625E-4	0.11679375	496725.49157401
9.5625E-4	0.12054375	496849.052622008
9.5625E-4	0.12429375	496972.613670006
9.5625E-4	0.12804375	497096.174718004
9.5625E-4	0.13179375	497219.735766002
9.5625E-4	0.13554375	497343.296814
9.5625E-4	0.13929375	497466.857861998
9.5625E-4	0.14304375	497590.418909996
9.5625E-4	0.14679375	497713.979957994
9.5625E-4	0.15054375	497837.541005992
9.5625E-4	0.15429375	497961.10205399
9.5625E-4	0.15804375	498084.663101988
9.5625E-4	0.16179375	498208.224149986
9.5625E-4	0.16554375	498331.785197984
9.5625E-4	0.16929375	498455.346245982
9.5625E-4	0.17304375	498578.90729398
9.5625E-4	0.17679375	498702.468341978
9.5625E-4	0.18054375	498826.029389976
9.5625E-4	0.18429375	498949.590437974
9.5625E-4	0.18804375	499073.151485972
9.5625E-4	0.19179375	499196.71253397
9.5625E-4	0.19554375	499320.273581968
9.5625E-4	0.19929375	499443.834629966
9.5625E-4	0.20304375	499567.395677964
9.5625E-4	0.20679375	499690.956725962
9.5625E-4	0.21054375	499814.51777396
9.5625E-4	0.21429375	499938.078821958
9.5625E-4	0.21804375	500061.639869956
9.5625E-4	0.22179375	500185.200917954
9.5625E-4	0.22554375	500308.761965953
9.5625E-4	0.22929375	500432.32301395
9.5625E-4	0.23304375	500555.884061949
9.5625E-4	0.23679375	500679.445109947
9.5625E-4	0.24054375	500803.006157944
9.5625E-4	0.24429375	500926.567205943
9.5625E-4	0.24804375	501050.128253941
9.5625E-4	0.25179375	501173.689301939
9.5625E-4	0.25554375	501297.250349937
9.5625E-4	0.25929375	501420.811397935
9.5625E-4	0.26304375	501544.372445932
9.5625E-4	0.26679375	501667.933493931
9.5625E-4	0.27054375	501791.494541928
9.5625E-4	0.27429375	501915.055589927
9.5625E-4	0.27804375	502038.616637925
9.5625E-4	0.28179375	502162.177685923
9.5625E-4	0.28554375	502285.738733921
9.5625E-4	0.28929375	502409.299781919
9.5625E-4	0.29304375	502532.860829917
9.5625E-4	0.29679375	502656.421877915
9.5625E-4	0.30054375	502779.982925913
9.5625E-4	0.30429375	502903.543973911
9.5625E-4	0.30804375	503027.105021909
9.5625E-4	0.31179375	503150.666069907
9.5625E-4	0.31554375	503274.227117905
9.5625E-4	0.31929375	503397.788165903
9.5625E-4	0.32304375	503521.349213901
9.5625E-4	0.32679375	503644.910261899
9.5625E-4	0.33054375	503768.471309897
9.5625E-4	0.33429375	503892.032357895
9.5625E-4	0.33804375	504015.593405893
9.5625E-4	0.34179375	504139.154453891
9.5625E-4	0.34554375	504262.715501889
9.5625E-4	0.34929375	504386.276549888
9.5625E-4	0.35304375	504509.837597885
9.5625E-4	0.35679375	504633.398645883
9.5625E-4	0.36054375	504756.959693881
9.5625E-4	0.36429375	504880.52074188
9.5625E-4	0.36804375	505004.081789878
9.5625E-4	0.37179375	505127.642837876
9.5625E-4	0.37554375	505251.203885873
9.5625E-4	0.37929375	505374.764933871
9.5625E-4	0.38304375	505498.32598187
9.5625E-4	0.38679375	505621.887029867
0.0010125	0.0012375	492919.839128218
0.0010125	0.0049875	493043.400176216
0.0010125	0.0087375	493166.961224214
0.0010125	0.0124875	493290.522272212
0.0010125	0.0162375	493414.08332021
0.0010125	0.0199875	493537.644368208
0.0010125	0.0237375	493661.205416206
0.0010125	0.0274875	493784.766464204
0.0010125	0.0312375	493908.327512202
0.0010125	0.0349875	494031.8885602
0.0010125	0.0387375	494155.449608198
0.0010125	0.0424875	494279.010656196
0.0010125	0.0462375	494402.571704194
0.0010125	0.0499875	494526.132752192
0.0010125	0.0537375	494649.69380019
0.0010125	0.0574875	494773.254848188
0.0010125	0.0612375	494896.815896186
0.0010125	0.0649875	495020.376944184
0.0010125	0.0687375	495143.937992182
0.0010125	0.0724875	495267.49904018
0.0010125	0.0762375	495391.060088178
0.0010125	0.0799875	495514.621136176
0.0010125	0.0837375	495638.182184174
0.0010125	0.0874875	495761.743232172
0.0010125	0.0912375	495885.30428017
0.0010125	0.0949875	496008.865328168
0.0010125	0.0987375	496132.426376166
0.0010125	0.1024875	496255.987424164
0.0010125	0.1062375	496379.548472162
0.0010125	0.1099875	496503.109520161
0.0010125	0.1137375	496626.670568159
0.0010125	0.1174875	496750.231616157
0.0010125	0.1212375	496873.792664155
0.0010125	0.1249875	496997.353712153
0.0010125	0.1287375	497120.914760151
0.0010125	0.1324875	497244.475808149
0.0010125	0.1362375	497368.036856147
0.0010125	0.1399875	497491.597904145
0.0010125	0.1437375	497615.158952143
0.0010125	0.1474875	497738.720000141
0.0010125	0.1512375	497862.281048139
0.0010125	0.1549875	497985.842096137
0.0010125	0.1587375	498109.403144135
0.0010125	0.1624875	498232.964192133
0.0010125	0.1662375	498356.525240131
0.0010125	0.1699875	498480.086288129
0.0010125	0.1737375	498603.647336127
0.0010125	0.1774875	498727.208384125
0.0010125	0.1812375	498850.769432123
0.0010125	0.1849875	498974.330480121
0.0010125	0.1887375	499097.891528119
0.0010125	0.1924875	499221.452576117
0.0010125	0.1962375	499345.013624115
0.0010125	0.1999875	499468.574672113
0.0010125	0.2037375	499592.135720111
0.0010125	0.2074875	499715.696768109
0.0010125	0.2112375	499839.257816107
0.0010125	0.2149875	499962.818864105
0.0010125	0.2187375	500086.379912103
0.0010125	0.2224875	500209.940960102
0.0010125	0.2262375	500333.5020081
0.0010125	0.2299875	500457.063056097
0.0010125	0.2337375	500580.624104096
0.0010125	0.2374875	500704.185152094
0.0010125	0.2412375	500827.746200092
0.0010125	0.2449875	500951.30724809
0.0010125	0.2487375	501074.868296088
0.0010125	0.2524875	501198.429344086
0.0010125	0.2562375	501321.990392084
0.0010125	0.2599875	501445.551440082
0.0010125	0.2637375	501569.112488079
0.0010125	0.2674875	501692.673536078
0.0010125	0.2712375	501816.234584076
0.0010125	0.2749875	501939.795632074
0.0010125	0.2787375	502063.356680072
0.0010125	0.2824875	502186.91772807
0.0010125	0.2862375	502310.478776068
0.0010125	0.2899875	502434.039824066
0.0010125	0.2937375	502557.600872064
0.0010125	0.2974875	502681.161920062
0.0010125	0.3012375	502804.72296806
0.0010125	0.3049875	502928.284016058
0.0010125	0.3087375	503051.845064056
0.0010125	0.3124875	503175.406112054
0.0010125	0.3162375	503298.967160052
0.0010125	0.3199875	503422.52820805
0.0010125	0.3237375	503546.089256048
0.0010125	0.3274875	503669.650304046
0.0010125	0.3312375	503793.211352044
0.0010125	0.3349875	503916.772400042
0.0010125	0.3387375	504040.33344804
0.0010125	0.3424875	504163.894496038
0.0010125	0.3462375	504287.455544036
0.0010125	0.3499875	504411.016592034
0.0010125	0.3537375	504534.577640033
0.0010125	0.3574875	504658.13868803
0.0010125	0.3612375	504781.699736028
0.0010125	0.3649875	504905.260784027
0.0010125	0.3687375	505028.821832025
0.0010125	0.3724875	505152.382880023
0.0010125	0.3762375	505275.94392802
0.0010125	0.3799875	505399.504976019
0.0010125	0.3837375	505523.066024017
0.0010125	0.3874875	505646.627072014
0.00106875	0.00193125	492944.579170365
0.00106875	0.00568125	493068.140218363
0.00106875	0.00943125	493191.701266361
0.00106875	0.01318125	493315.262314359
0.00106875	0.01693125	493438.823362357
0.00106875	0.02068125	493562.384410355
0.00106875	0.02443125	493685.945458353
0.00106875	0.02818125	493809.506506351
0.00106875	0.03193125	493933.067554349
0.00106875	0.03568125	494056.628602347
0.00106875	0.03943125	494180.189650345
0.00106875	0.04318125	494303.750698343
0.00106875	0.04693125	494427.311746341
0.00106875	0.05068125	494550.872794339
0.00106875	0.05443125	494674.433842337
0.00106875	0.05818125	494797.994890335
0.00106875	0.06193125	494921.555938333
0.00106875	0.06568125	495045.116986331
0.00106875	0.06943125	495168.678034329
0.00106875	0.07318125	495292.239082327
0.00106875	0.07693125	495415.800130325
0.00106875	0.08068125	495539.361178323
0.00106875	0.08443125	495662.922226321
0.00106875	0.08818125	495786.483274319
0.00106875	0.09193125	495910.044322317
0.00106875	0.09568125	496033.605370315
0.00106875	0.09943125	496157.166418314
0.00106875	0.10318125	496280.727466312
0.00106875	0.10693125	496404.288514309
0.00106875	0.11068125	496527.849562307
0.00106875	0.11443125	496651.410610305
0.00106875	0.11818125	496774.971658304
0.00106875	0.12193125	496898.532706302
0.00106875	0.12568125	497022.0937543
0.00106875	0.12943125	497145.654802298
0.00106875	0.13318125	497269.215850296
0.00106875	0.13693125	497392.776898294
0.00106875	0.14068125	497516.337946292
0.00106875	0.14443125	497639.89899429
0.00106875	0.14818125	497763.460042288
0.00106875	0.15193125	497887.021090286
0.00106875	0.15568125	498010.582138284
0.00106875	0.15943125	498134.143186282
0.00106875	0.16318125	498257.70423428
0.00106875	0.16693125	498381.265282278
0.00106875	0.17068125	498504.826330276
0.00106875	0.17443125	498628.387378274
0.00106875	0.17818125	498751.948426272
0.00106875	0.18193125	498875.50947427
0.00106875	0.18568125	498999.070522268
0.00106875	0.18943125	499122.631570266
0.00106875	0.19318125	499246.192618264
0.00106875	0.19693125	499369.753666262
0.00106875	0.20068125	499493.31471426
0.00106875	0.20443125	499616.875762258
[truncated: 486,866 more rows]
