# Supplementary material for: Bamboo-inspired optimal design for functionally graded hollow cylinders
Source: PLoS One. 2017 May 3;12(5):e0175029. doi: 10.1371/journal.pone.0175029 (PMC5414991; doi:10.1371/journal.pone.0175029)
Supplement: S3 File — The original numeric data for producing Fig 3c. (TXT) [file pone.0175029.s005.txt]

Numeric data for Fig.3c
(by H.Shima, 24 Dec 2016)
c2^bar / c1^bar / D_c
0	0	625534.294228756
0	0.015	626028.538420748
0	0.03	626522.78261274
0	0.045	627017.026804733
0	0.06	627511.270996725
0	0.075	628005.515188717
0	0.09	628499.759380709
0	0.105	628994.003572701
0	0.12	629488.247764693
0	0.135	629982.491956685
0	0.15	630476.736148677
0	0.165	630970.980340669
0	0.18	631465.224532662
0	0.195	631959.468724653
0	0.21	632453.712916646
0	0.225	632947.957108638
0	0.24	633442.20130063
0	0.255	633936.445492622
0	0.27	634430.689684614
0	0.285	634924.933876606
0	0.3	635419.178068598
0	0.315	635913.42226059
0	0.33	636407.666452583
0	0.345	636901.910644575
0	0.36	637396.154836567
0	0.375	637890.399028559
0	0.39	638384.643220551
0	0.405	638878.887412543
2.25E-4	0.002775	625633.254397344
2.25E-4	0.017775	626127.498589336
2.25E-4	0.032775	626621.742781329
2.25E-4	0.047775	627115.986973321
2.25E-4	0.062775	627610.231165313
2.25E-4	0.077775	628104.475357305
2.25E-4	0.092775	628598.719549297
2.25E-4	0.107775	629092.963741289
2.25E-4	0.122775	629587.207933281
2.25E-4	0.137775	630081.452125273
2.25E-4	0.152775	630575.696317265
2.25E-4	0.167775	631069.940509257
2.25E-4	0.182775	631564.18470125
2.25E-4	0.197775	632058.428893242
2.25E-4	0.212775	632552.673085234
2.25E-4	0.227775	633046.917277226
2.25E-4	0.242775	633541.161469218
2.25E-4	0.257775	634035.40566121
2.25E-4	0.272775	634529.649853202
2.25E-4	0.287775	635023.894045195
2.25E-4	0.302775	635518.138237187
2.25E-4	0.317775	636012.382429178
2.25E-4	0.332775	636506.626621171
2.25E-4	0.347775	637000.870813163
2.25E-4	0.362775	637495.115005155
2.25E-4	0.377775	637989.359197147
2.25E-4	0.392775	638483.603389139
2.25E-4	0.407775	638977.847581131
4.5E-4	0.00555	625732.214565932
4.5E-4	0.02055	626226.458757924
4.5E-4	0.03555	626720.702949916
4.5E-4	0.05055	627214.947141909
4.5E-4	0.06555	627709.191333901
4.5E-4	0.08055	628203.435525893
4.5E-4	0.09555	628697.679717885
4.5E-4	0.11055	629191.923909877
4.5E-4	0.12555	629686.168101869
4.5E-4	0.14055	630180.412293861
4.5E-4	0.15555	630674.656485853
4.5E-4	0.17055	631168.900677846
4.5E-4	0.18555	631663.144869838
4.5E-4	0.20055	632157.38906183
4.5E-4	0.21555	632651.633253822
4.5E-4	0.23055	633145.877445814
4.5E-4	0.24555	633640.121637806
4.5E-4	0.26055	634134.365829798
4.5E-4	0.27555	634628.61002179
4.5E-4	0.29055	635122.854213783
4.5E-4	0.30555	635617.098405775
4.5E-4	0.32055	636111.342597767
4.5E-4	0.33555	636605.586789759
4.5E-4	0.35055	637099.830981751
4.5E-4	0.36555	637594.075173744
4.5E-4	0.38055	638088.319365735
4.5E-4	0.39555	638582.563557727
6.75E-4	0.008325	625831.17473452
6.75E-4	0.023325	626325.418926512
6.75E-4	0.038325	626819.663118505
6.75E-4	0.053325	627313.907310497
6.75E-4	0.068325	627808.151502489
6.75E-4	0.083325	628302.395694481
6.75E-4	0.098325	628796.639886473
6.75E-4	0.113325	629290.884078465
6.75E-4	0.128325	629785.128270457
6.75E-4	0.143325	630279.372462449
6.75E-4	0.158325	630773.616654441
6.75E-4	0.173325	631267.860846434
6.75E-4	0.188325	631762.105038426
6.75E-4	0.203325	632256.349230418
6.75E-4	0.218325	632750.59342241
6.75E-4	0.233325	633244.837614402
6.75E-4	0.248325	633739.081806394
6.75E-4	0.263325	634233.325998386
6.75E-4	0.278325	634727.570190378
6.75E-4	0.293325	635221.81438237
6.75E-4	0.308325	635716.058574363
6.75E-4	0.323325	636210.302766355
6.75E-4	0.338325	636704.546958347
6.75E-4	0.353325	637198.791150339
6.75E-4	0.368325	637693.035342332
6.75E-4	0.383325	638187.279534323
6.75E-4	0.398325	638681.523726315
9E-4	0.0111	625930.134903108
9E-4	0.0261	626424.379095101
9E-4	0.0411	626918.623287093
9E-4	0.0561	627412.867479085
9E-4	0.0711	627907.111671077
9E-4	0.0861	628401.355863069
9E-4	0.1011	628895.600055061
9E-4	0.1161	629389.844247053
9E-4	0.1311	629884.088439045
9E-4	0.1461	630378.332631037
9E-4	0.1611	630872.57682303
9E-4	0.1761	631366.821015022
9E-4	0.1911	631861.065207014
9E-4	0.2061	632355.309399006
9E-4	0.2211	632849.553590999
9E-4	0.2361	633343.79778299
9E-4	0.2511	633838.041974982
9E-4	0.2661	634332.286166974
9E-4	0.2811	634826.530358966
9E-4	0.2961	635320.774550959
9E-4	0.3111	635815.018742951
9E-4	0.3261	636309.262934943
9E-4	0.3411	636803.507126935
9E-4	0.3561	637297.751318927
9E-4	0.3711	637791.995510919
9E-4	0.3861	638286.239702911
9E-4	0.4011	638780.483894903
0.001125	0.013875	626029.095071696
0.001125	0.028875	626523.339263689
0.001125	0.043875	627017.583455681
0.001125	0.058875	627511.827647673
0.001125	0.073875	628006.071839665
0.001125	0.088875	628500.316031657
0.001125	0.103875	628994.560223649
0.001125	0.118875	629488.804415641
0.001125	0.133875	629983.048607633
0.001125	0.148875	630477.292799626
0.001125	0.163875	630971.536991618
0.001125	0.178875	631465.78118361
0.001125	0.193875	631960.025375602
0.001125	0.208875	632454.269567594
0.001125	0.223875	632948.513759587
0.001125	0.238875	633442.757951578
0.001125	0.253875	633937.002143571
0.001125	0.268875	634431.246335562
0.001125	0.283875	634925.490527554
0.001125	0.298875	635419.734719547
0.001125	0.313875	635913.978911539
0.001125	0.328875	636408.223103531
0.001125	0.343875	636902.467295523
0.001125	0.358875	637396.711487515
0.001125	0.373875	637890.955679507
0.001125	0.388875	638385.199871499
0.001125	0.403875	638879.444063491
0.00135	0.00165	625633.811048293
0.00135	0.01665	626128.055240285
0.00135	0.03165	626622.299432277
0.00135	0.04665	627116.543624269
0.00135	0.06165	627610.787816261
0.00135	0.07665	628105.032008253
0.00135	0.09165	628599.276200245
0.00135	0.10665	629093.520392237
0.00135	0.12165	629587.76458423
0.00135	0.13665	630082.008776222
0.00135	0.15165	630576.252968214
0.00135	0.16665	631070.497160206
0.00135	0.18165	631564.741352198
0.00135	0.19665	632058.98554419
0.00135	0.21165	632553.229736182
0.00135	0.22665	633047.473928175
0.00135	0.24165	633541.718120167
0.00135	0.25665	634035.962312159
0.00135	0.27165	634530.20650415
0.00135	0.28665	635024.450696143
0.00135	0.30165	635518.694888135
0.00135	0.31665	636012.939080127
0.00135	0.33165	636507.183272119
0.00135	0.34665	637001.427464111
0.00135	0.36165	637495.671656103
0.00135	0.37665	637989.915848096
0.00135	0.39165	638484.160040087
0.00135	0.40665	638978.404232079
0.001575	0.004425	625732.771216881
0.001575	0.019425	626227.015408873
0.001575	0.034425	626721.259600865
0.001575	0.049425	627215.503792857
0.001575	0.064425	627709.747984849
0.001575	0.079425	628203.992176841
0.001575	0.094425	628698.236368833
0.001575	0.109425	629192.480560825
0.001575	0.124425	629686.724752818
0.001575	0.139425	630180.96894481
0.001575	0.154425	630675.213136802
0.001575	0.169425	631169.457328794
0.001575	0.184425	631663.701520786
0.001575	0.199425	632157.945712778
0.001575	0.214425	632652.18990477
0.001575	0.229425	633146.434096763
0.001575	0.244425	633640.678288754
0.001575	0.259425	634134.922480746
0.001575	0.274425	634629.166672739
0.001575	0.289425	635123.410864731
0.001575	0.304425	635617.655056723
0.001575	0.319425	636111.899248715
0.001575	0.334425	636606.143440707
0.001575	0.349425	637100.3876327
0.001575	0.364425	637594.631824692
0.001575	0.379425	638088.876016684
0.001575	0.394425	638583.120208675
0.0018	0.0072	625831.731385469
0.0018	0.0222	626325.975577461
0.0018	0.0372	626820.219769453
0.0018	0.0522	627314.463961445
0.0018	0.0672	627808.708153437
0.0018	0.0822	628302.952345429
0.0018	0.0972	628797.196537421
0.0018	0.1122	629291.440729414
0.0018	0.1272	629785.684921406
0.0018	0.1422	630279.929113398
0.0018	0.1572	630774.17330539
0.0018	0.1722	631268.417497382
0.0018	0.1872	631762.661689374
0.0018	0.2022	632256.905881366
0.0018	0.2172	632751.150073358
0.0018	0.2322	633245.394265351
0.0018	0.2472	633739.638457342
0.0018	0.2622	634233.882649335
0.0018	0.2772	634728.126841327
0.0018	0.2922	635222.371033319
0.0018	0.3072	635716.615225311
0.0018	0.3222	636210.859417303
0.0018	0.3372	636705.103609295
0.0018	0.3522	637199.347801288
0.0018	0.3672	637693.59199328
0.0018	0.3822	638187.836185272
0.0018	0.3972	638682.080377263
0.002025	0.009975	625930.691554057
0.002025	0.024975	626424.935746049
0.002025	0.039975	626919.179938041
0.002025	0.054975	627413.424130033
0.002025	0.069975	627907.668322025
0.002025	0.084975	628401.912514017
0.002025	0.099975	628896.15670601
0.002025	0.114975	629390.400898002
0.002025	0.129975	629884.645089994
0.002025	0.144975	630378.889281986
0.002025	0.159975	630873.133473978
0.002025	0.174975	631367.37766597
0.002025	0.189975	631861.621857962
0.002025	0.204975	632355.866049954
0.002025	0.219975	632850.110241946
0.002025	0.234975	633344.354433939
0.002025	0.249975	633838.598625931
0.002025	0.264975	634332.842817923
0.002025	0.279975	634827.087009915
0.002025	0.294975	635321.331201907
0.002025	0.309975	635815.575393899
0.002025	0.324975	636309.819585891
0.002025	0.339975	636804.063777883
0.002025	0.354975	637298.307969876
0.002025	0.369975	637792.552161868
0.002025	0.384975	638286.79635386
0.002025	0.399975	638781.040545852
0.00225	0.01275	626029.651722645
0.00225	0.02775	626523.895914637
0.00225	0.04275	627018.140106629
0.00225	0.05775	627512.384298621
0.00225	0.07275	628006.628490613
0.00225	0.08775	628500.872682606
0.00225	0.10275	628995.116874598
0.00225	0.11775	629489.36106659
0.00225	0.13275	629983.605258582
0.00225	0.14775	630477.849450574
0.00225	0.16275	630972.093642566
0.00225	0.17775	631466.337834558
0.00225	0.19275	631960.58202655
0.00225	0.20775	632454.826218542
0.00225	0.22275	632949.070410534
0.00225	0.23775	633443.314602527
0.00225	0.25275	633937.558794519
0.00225	0.26775	634431.802986511
0.00225	0.28275	634926.047178503
0.00225	0.29775	635420.291370495
0.00225	0.31275	635914.535562487
0.00225	0.32775	636408.779754479
0.00225	0.34275	636903.023946471
0.00225	0.35775	637397.268138463
0.00225	0.37275	637891.512330456
0.00225	0.38775	638385.756522448
0.00225	0.40275	638880.000714439
0.002475	5.25000000000002E-4	625634.367699241
0.002475	0.015525	626128.611891233
0.002475	0.030525	626622.856083225
0.002475	0.045525	627117.100275217
0.002475	0.060525	627611.344467209
0.002475	0.075525	628105.588659201
0.002475	0.090525	628599.832851194
0.002475	0.105525	629094.077043186
0.002475	0.120525	629588.321235178
0.002475	0.135525	630082.56542717
0.002475	0.150525	630576.809619162
0.002475	0.165525	631071.053811154
0.002475	0.180525	631565.298003146
0.002475	0.195525	632059.542195138
0.002475	0.210525	632553.78638713
0.002475	0.225525	633048.030579122
0.002475	0.240525	633542.274771115
0.002475	0.255525	634036.518963107
0.002475	0.270525	634530.763155099
0.002475	0.285525	635025.007347091
0.002475	0.300525	635519.251539083
0.002475	0.315525	636013.495731075
0.002475	0.330525	636507.739923067
0.002475	0.345525	637001.984115059
0.002475	0.360525	637496.228307052
0.002475	0.375525	637990.472499044
0.002475	0.390525	638484.716691036
0.002475	0.405525	638978.960883028
0.0027	0.0033	625733.327867829
0.0027	0.0183	626227.572059821
0.0027	0.0333	626721.816251813
0.0027	0.0483	627216.060443805
0.0027	0.0633	627710.304635797
0.0027	0.0783	628204.54882779
0.0027	0.0933	628698.793019782
0.0027	0.1083	629193.037211774
0.0027	0.1233	629687.281403766
0.0027	0.1383	630181.525595758
0.0027	0.1533	630675.76978775
0.0027	0.1683	631170.013979742
0.0027	0.1833	631664.258171734
0.0027	0.1983	632158.502363727
0.0027	0.2133	632652.746555719
0.0027	0.2283	633146.990747711
0.0027	0.2433	633641.234939703
0.0027	0.2583	634135.479131695
0.0027	0.2733	634629.723323687
0.0027	0.2883	635123.967515679
0.0027	0.3033	635618.211707671
0.0027	0.3183	636112.455899663
0.0027	0.3333	636606.700091655
0.0027	0.3483	637100.944283647
0.0027	0.3633	637595.18847564
0.0027	0.3783	638089.432667631
0.0027	0.3933	638583.676859624
0.002925	0.006075	625832.288036417
0.002925	0.021075	626326.532228409
0.002925	0.036075	626820.776420401
0.002925	0.051075	627315.020612393
0.002925	0.066075	627809.264804385
0.002925	0.081075	628303.508996378
0.002925	0.096075	628797.75318837
0.002925	0.111075	629291.997380362
0.002925	0.126075	629786.241572354
0.002925	0.141075	630280.485764346
0.002925	0.156075	630774.729956338
0.002925	0.171075	631268.97414833
0.002925	0.186075	631763.218340322
0.002925	0.201075	632257.462532315
0.002925	0.216075	632751.706724307
0.002925	0.231075	633245.950916298
0.002925	0.246075	633740.195108291
0.002925	0.261075	634234.439300283
0.002925	0.276075	634728.683492275
0.002925	0.291075	635222.927684267
0.002925	0.306075	635717.171876259
0.002925	0.321075	636211.416068251
0.002925	0.336075	636705.660260243
0.002925	0.351075	637199.904452235
0.002925	0.366075	637694.148644228
0.002925	0.381075	638188.39283622
0.002925	0.396075	638682.637028212
0.00315	0.00885	625931.248205005
0.00315	0.02385	626425.492396997
0.00315	0.03885	626919.736588989
0.00315	0.05385	627413.980780981
0.00315	0.06885	627908.224972974
0.00315	0.08385	628402.469164966
0.00315	0.09885	628896.713356958
0.00315	0.11385	629390.95754895
0.00315	0.12885	629885.201740942
0.00315	0.14385	630379.445932934
0.00315	0.15885	630873.690124926
0.00315	0.17385	631367.934316918
0.00315	0.18885	631862.17850891
0.00315	0.20385	632356.422700903
0.00315	0.21885	632850.666892895
0.00315	0.23385	633344.911084887
0.00315	0.24885	633839.155276879
0.00315	0.26385	634333.399468871
0.00315	0.27885	634827.643660863
0.00315	0.29385	635321.887852855
0.00315	0.30885	635816.132044847
0.00315	0.32385	636310.37623684
0.00315	0.33885	636804.620428832
0.00315	0.35385	637298.864620824
0.00315	0.36885	637793.108812816
0.00315	0.38385	638287.353004808
0.00315	0.39885	638781.5971968
0.003375	0.011625	626030.208373593
0.003375	0.026625	626524.452565585
0.003375	0.041625	627018.696757577
0.003375	0.056625	627512.94094957
0.003375	0.071625	628007.185141562
0.003375	0.086625	628501.429333554
0.003375	0.101625	628995.673525546
0.003375	0.116625	629489.917717538
0.003375	0.131625	629984.16190953
0.003375	0.146625	630478.406101522
0.003375	0.161625	630972.650293514
0.003375	0.176625	631466.894485506
0.003375	0.191625	631961.138677499
0.003375	0.206625	632455.382869491
0.003375	0.221625	632949.627061483
0.003375	0.236625	633443.871253475
0.003375	0.251625	633938.115445467
0.003375	0.266625	634432.359637459
0.003375	0.281625	634926.603829451
0.003375	0.296625	635420.848021443
0.003375	0.311625	635915.092213436
0.003375	0.326625	636409.336405428
0.003375	0.341625	636903.58059742
0.003375	0.356625	637397.824789412
0.003375	0.371625	637892.068981404
0.003375	0.386625	638386.313173396
0.003375	0.401625	638880.557365388
0.0036	0.0144	626129.168542181
0.0036	0.0294	626623.412734173
0.0036	0.0444	627117.656926165
0.0036	0.0594	627611.901118158
0.0036	0.0744	628106.14531015
0.0036	0.0894	628600.389502142
0.0036	0.1044	629094.633694134
0.0036	0.1194	629588.877886126
0.0036	0.1344	630083.122078118
0.0036	0.1494	630577.36627011
0.0036	0.1644	631071.610462102
0.0036	0.1794	631565.854654094
0.0036	0.1944	632060.098846087
0.0036	0.2094	632554.343038079
0.0036	0.2244	633048.587230071
0.0036	0.2394	633542.831422063
0.0036	0.2544	634037.075614055
0.0036	0.2694	634531.319806047
0.0036	0.2844	635025.563998039
0.0036	0.2994	635519.808190031
0.0036	0.3144	636014.052382024
0.0036	0.3294	636508.296574016
0.0036	0.3444	637002.540766008
0.0036	0.3594	637496.784957999
0.0036	0.3744	637991.029149992
0.0036	0.3894	638485.273341985
0.0036	0.4044	638979.517533977
0.003825	0.002175	625733.884518777
0.003825	0.017175	626228.128710769
0.003825	0.032175	626722.372902761
0.003825	0.047175	627216.617094754
0.003825	0.062175	627710.861286746
0.003825	0.077175	628205.105478738
0.003825	0.092175	628699.34967073
0.003825	0.107175	629193.593862722
0.003825	0.122175	629687.838054714
0.003825	0.137175	630182.082246706
0.003825	0.152175	630676.326438698
0.003825	0.167175	631170.57063069
0.003825	0.182175	631664.814822682
0.003825	0.197175	632159.059014675
0.003825	0.212175	632653.303206667
0.003825	0.227175	633147.547398659
0.003825	0.242175	633641.791590651
0.003825	0.257175	634136.035782643
0.003825	0.272175	634630.279974635
0.003825	0.287175	635124.524166627
0.003825	0.302175	635618.768358619
0.003825	0.317175	636113.012550611
0.003825	0.332175	636607.256742604
0.003825	0.347175	637101.500934596
0.003825	0.362175	637595.745126588
0.003825	0.377175	638089.98931858
0.003825	0.392175	638584.233510573
0.00405	0.00495	625832.844687365
0.00405	0.01995	626327.088879357
0.00405	0.03495	626821.33307135
0.00405	0.04995	627315.577263342
0.00405	0.06495	627809.821455334
0.00405	0.07995	628304.065647326
0.00405	0.09495	628798.309839318
0.00405	0.10995	629292.55403131
0.00405	0.12495	629786.798223302
0.00405	0.13995	630281.042415294
0.00405	0.15495	630775.286607287
0.00405	0.16995	631269.530799279
0.00405	0.18495	631763.774991271
0.00405	0.19995	632258.019183263
0.00405	0.21495	632752.263375255
0.00405	0.22995	633246.507567247
0.00405	0.24495	633740.751759239
0.00405	0.25995	634234.995951232
0.00405	0.27495	634729.240143223
0.00405	0.28995	635223.484335216
0.00405	0.30495	635717.728527207
0.00405	0.31995	636211.9727192
0.00405	0.33495	636706.216911192
0.00405	0.34995	637200.461103184
0.00405	0.36495	637694.705295176
0.00405	0.37995	638188.949487168
0.00405	0.39495	638683.19367916
0.004275	0.007725	625931.804855953
0.004275	0.022725	626426.049047946
0.004275	0.037725	626920.293239938
0.004275	0.052725	627414.53743193
0.004275	0.067725	627908.781623922
0.004275	0.082725	628403.025815914
0.004275	0.097725	628897.270007906
0.004275	0.112725	629391.514199898
0.004275	0.127725	629885.75839189
0.004275	0.142725	630380.002583883
0.004275	0.157725	630874.246775875
0.004275	0.172725	631368.490967867
0.004275	0.187725	631862.735159859
0.004275	0.202725	632356.979351851
0.004275	0.217725	632851.223543843
0.004275	0.232725	633345.467735835
0.004275	0.247725	633839.711927827
0.004275	0.262725	634333.95611982
0.004275	0.277725	634828.200311812
0.004275	0.292725	635322.444503803
0.004275	0.307725	635816.688695795
0.004275	0.322725	636310.932887788
0.004275	0.337725	636805.17707978
0.004275	0.352725	637299.421271772
0.004275	0.367725	637793.665463764
0.004275	0.382725	638287.909655756
0.004275	0.397725	638782.153847748
0.0045	0.0105	626030.765024542
0.0045	0.0255	626525.009216534
0.0045	0.0405	627019.253408526
0.0045	0.0555	627513.497600518
0.0045	0.0705	628007.74179251
0.0045	0.0855	628501.985984502
0.0045	0.1005	628996.230176494
0.0045	0.1155	629490.474368486
0.0045	0.1305	629984.718560478
0.0045	0.1455	630478.962752471
0.0045	0.1605	630973.206944463
0.0045	0.1755	631467.451136455
0.0045	0.1905	631961.695328447
0.0045	0.2055	632455.939520439
0.0045	0.2205	632950.183712431
0.0045	0.2355	633444.427904423
0.0045	0.2505	633938.672096415
0.0045	0.2655	634432.916288408
0.0045	0.2805	634927.1604804
0.0045	0.2955	635421.404672392
0.0045	0.3105	635915.648864384
0.0045	0.3255	636409.893056376
0.0045	0.3405	636904.137248368
0.0045	0.3555	637398.38144036
0.0045	0.3705	637892.625632352
0.0045	0.3855	638386.869824345
0.0045	0.4005	638881.114016337
0.004725	0.013275	626129.72519313
0.004725	0.028275	626623.969385122
0.004725	0.043275	627118.213577114
0.004725	0.058275	627612.457769106
0.004725	0.073275	628106.701961098
0.004725	0.088275	628600.94615309
0.004725	0.103275	629095.190345082
0.004725	0.118275	629589.434537075
0.004725	0.133275	630083.678729067
0.004725	0.148275	630577.922921059
0.004725	0.163275	631072.167113051
0.004725	0.178275	631566.411305043
0.004725	0.193275	632060.655497035
0.004725	0.208275	632554.899689027
0.004725	0.223275	633049.143881019
0.004725	0.238275	633543.388073011
0.004725	0.253275	634037.632265003
0.004725	0.268275	634531.876456996
0.004725	0.283275	635026.120648988
0.004725	0.298275	635520.36484098
0.004725	0.313275	636014.609032972
0.004725	0.328275	636508.853224964
0.004725	0.343275	637003.097416956
0.004725	0.358275	637497.341608948
0.004725	0.373275	637991.58580094
0.004725	0.388275	638485.829992933
0.004725	0.403275	638980.074184925
0.00495	0.00105	625734.441169726
0.00495	0.01605	626228.685361718
0.00495	0.03105	626722.92955371
0.00495	0.04605	627217.173745702
0.00495	0.06105	627711.417937694
0.00495	0.07605	628205.662129686
0.00495	0.09105	628699.906321678
0.00495	0.10605	629194.150513671
0.00495	0.12105	629688.394705663
0.00495	0.13605	630182.638897655
0.00495	0.15105	630676.883089647
0.00495	0.16605	631171.127281639
0.00495	0.18105	631665.371473631
0.00495	0.19605	632159.615665623
0.00495	0.21105	632653.859857615
0.00495	0.22605	633148.104049607
0.00495	0.24105	633642.348241599
0.00495	0.25605	634136.592433592
0.00495	0.27105	634630.836625584
0.00495	0.28605	635125.080817576
0.00495	0.30105	635619.325009568
0.00495	0.31605	636113.56920156
0.00495	0.33105	636607.813393552
0.00495	0.34605	637102.057585544
0.00495	0.36105	637596.301777537
0.00495	0.37605	638090.545969528
0.00495	0.39105	638584.790161521
0.005175	0.003825	625833.401338314
0.005175	0.018825	626327.645530306
0.005175	0.033825	626821.889722298
0.005175	0.048825	627316.13391429
0.005175	0.063825	627810.378106282
0.005175	0.078825	628304.622298274
0.005175	0.093825	628798.866490266
0.005175	0.108825	629293.110682259
0.005175	0.123825	629787.354874251
0.005175	0.138825	630281.599066243
0.005175	0.153825	630775.843258235
0.005175	0.168825	631270.087450227
0.005175	0.183825	631764.331642219
0.005175	0.198825	632258.575834211
0.005175	0.213825	632752.820026203
0.005175	0.228825	633247.064218196
0.005175	0.243825	633741.308410188
0.005175	0.258825	634235.552602179
0.005175	0.273825	634729.796794172
0.005175	0.288825	635224.040986164
0.005175	0.303825	635718.285178156
0.005175	0.318825	636212.529370148
0.005175	0.333825	636706.77356214
0.005175	0.348825	637201.017754132
0.005175	0.363825	637695.261946124
0.005175	0.378825	638189.506138116
0.005175	0.393825	638683.750330108
0.0054	0.0066	625932.361506902
0.0054	0.0216	626426.605698894
0.0054	0.0366	626920.849890886
0.0054	0.0516	627415.094082878
0.0054	0.0666	627909.33827487
0.0054	0.0816	628403.582466862
0.0054	0.0966	628897.826658854
0.0054	0.1116	629392.070850847
0.0054	0.1266	629886.315042839
0.0054	0.1416	630380.559234831
0.0054	0.1566	630874.803426823
0.0054	0.1716	631369.047618815
0.0054	0.1866	631863.291810807
0.0054	0.2016	632357.536002799
0.0054	0.2166	632851.780194791
0.0054	0.2316	633346.024386783
0.0054	0.2466	633840.268578776
0.0054	0.2616	634334.512770767
0.0054	0.2766	634828.75696276
0.0054	0.2916	635323.001154752
0.0054	0.3066	635817.245346744
0.0054	0.3216	636311.489538736
0.0054	0.3366	636805.733730728
0.0054	0.3516	637299.97792272
0.0054	0.3666	637794.222114712
0.0054	0.3816	638288.466306704
0.0054	0.3966	638782.710498697
0.005625	0.009375	626031.32167549
0.005625	0.024375	626525.565867482
0.005625	0.039375	627019.810059474
0.005625	0.054375	627514.054251466
0.005625	0.069375	628008.298443458
0.005625	0.084375	628502.54263545
0.005625	0.099375	628996.786827442
0.005625	0.114375	629491.031019435
0.005625	0.129375	629985.275211427
0.005625	0.144375	630479.519403419
0.005625	0.159375	630973.763595411
0.005625	0.174375	631468.007787403
0.005625	0.189375	631962.251979395
0.005625	0.204375	632456.496171387
0.005625	0.219375	632950.740363379
0.005625	0.234375	633444.984555372
0.005625	0.249375	633939.228747364
0.005625	0.264375	634433.472939356
0.005625	0.279375	634927.717131348
0.005625	0.294375	635421.96132334
0.005625	0.309375	635916.205515332
0.005625	0.324375	636410.449707324
0.005625	0.339375	636904.693899316
0.005625	0.354375	637398.938091308
0.005625	0.369375	637893.1822833
0.005625	0.384375	638387.426475292
0.005625	0.399375	638881.670667285
0.00585	0.01215	626130.281844078
0.00585	0.02715	626624.52603607
0.00585	0.04215	627118.770228062
0.00585	0.05715	627613.014420054
0.00585	0.07215	628107.258612046
0.00585	0.08715	628601.502804038
0.00585	0.10215	629095.746996031
0.00585	0.11715	629589.991188023
0.00585	0.13215	630084.235380015
0.00585	0.14715	630578.479572007
0.00585	0.16215	631072.723763999
0.00585	0.17715	631566.967955991
0.00585	0.19215	632061.212147983
0.00585	0.20715	632555.456339975
0.00585	0.22215	633049.700531967
0.00585	0.23715	633543.94472396
0.00585	0.25215	634038.188915952
0.00585	0.26715	634532.433107944
0.00585	0.28215	635026.677299936
0.00585	0.29715	635520.921491928
0.00585	0.31215	636015.16568392
0.00585	0.32715	636509.409875912
0.00585	0.34215	637003.654067904
0.00585	0.35715	637497.898259896
0.00585	0.37215	637992.142451889
0.00585	0.38715	638486.38664388
0.00585	0.40215	638980.630835872
0.006075	0.014925	626229.242012666
0.006075	0.029925	626723.486204658
0.006075	0.044925	627217.73039665
0.006075	0.059925	627711.974588642
0.006075	0.074925	628206.218780634
0.006075	0.089925	628700.462972627
0.006075	0.104925	629194.707164619
0.006075	0.119925	629688.951356611
0.006075	0.134925	630183.195548603
0.006075	0.149925	630677.439740595
0.006075	0.164925	631171.683932587
0.006075	0.179925	631665.928124579
0.006075	0.194925	632160.172316571
0.006075	0.209925	632654.416508563
0.006075	0.224925	633148.660700556
0.006075	0.239925	633642.904892548
0.006075	0.254925	634137.14908454
0.006075	0.269925	634631.393276532
0.006075	0.284925	635125.637468524
0.006075	0.299925	635619.881660516
0.006075	0.314925	636114.125852509
0.006075	0.329925	636608.3700445
0.006075	0.344925	637102.614236492
0.006075	0.359925	637596.858428485
0.006075	0.374925	638091.102620477
0.006075	0.389925	638585.346812469
0.0063	0.0027	625833.957989262
0.0063	0.0177	626328.202181254
0.0063	0.0327	626822.446373246
0.0063	0.0477	627316.690565238
0.0063	0.0627	627810.93475723
0.0063	0.0777	628305.178949223
0.0063	0.0927	628799.423141215
0.0063	0.1077	629293.667333207
0.0063	0.1227	629787.911525199
0.0063	0.1377	630282.155717191
0.0063	0.1527	630776.399909183
0.0063	0.1677	631270.644101175
0.0063	0.1827	631764.888293167
0.0063	0.1977	632259.13248516
0.0063	0.2127	632753.376677151
0.0063	0.2277	633247.620869144
0.0063	0.2427	633741.865061136
0.0063	0.2577	634236.109253128
0.0063	0.2727	634730.35344512
0.0063	0.2877	635224.597637112
0.0063	0.3027	635718.841829104
0.0063	0.3177	636213.086021097
0.0063	0.3327	636707.330213088
0.0063	0.3477	637201.574405081
0.0063	0.3627	637695.818597073
0.0063	0.3777	638190.062789065
0.0063	0.3927	638684.306981057
0.006525	0.00547500000000001	625932.91815785
0.006525	0.020475	626427.162349842
0.006525	0.035475	626921.406541834
0.006525	0.050475	627415.650733826
0.006525	0.065475	627909.894925819
0.006525	0.080475	628404.139117811
0.006525	0.095475	628898.383309803
0.006525	0.110475	629392.627501795
0.006525	0.125475	629886.871693787
0.006525	0.140475	630381.115885779
0.006525	0.155475	630875.360077771
0.006525	0.170475	631369.604269763
0.006525	0.185475	631863.848461756
0.006525	0.200475	632358.092653748
0.006525	0.215475	632852.33684574
0.006525	0.230475	633346.581037732
0.006525	0.245475	633840.825229724
0.006525	0.260475	634335.069421716
0.006525	0.275475	634829.313613708
0.006525	0.290475	635323.5578057
0.006525	0.305475	635817.801997692
0.006525	0.320475	636312.046189684
0.006525	0.335475	636806.290381676
0.006525	0.350475	637300.534573669
0.006525	0.365475	637794.778765661
0.006525	0.380475	638289.022957653
0.006525	0.395475	638783.267149645
0.00675	0.00825000000000001	626031.878326438
0.00675	0.02325	626526.12251843
0.00675	0.03825	627020.366710422
0.00675	0.05325	627514.610902415
0.00675	0.06825	628008.855094407
0.00675	0.08325	628503.099286399
0.00675	0.09825	628997.343478391
0.00675	0.11325	629491.587670383
0.00675	0.12825	629985.831862375
0.00675	0.14325	630480.076054367
0.00675	0.15825	630974.320246359
0.00675	0.17325	631468.564438352
0.00675	0.18825	631962.808630344
0.00675	0.20325	632457.052822336
0.00675	0.21825	632951.297014328
0.00675	0.23325	633445.54120632
0.00675	0.24825	633939.785398312
0.00675	0.26325	634434.029590304
0.00675	0.27825	634928.273782296
0.00675	0.29325	635422.517974289
0.00675	0.30825	635916.76216628
0.00675	0.32325	636411.006358273
0.00675	0.33825	636905.250550264
0.00675	0.35325	637399.494742256
0.00675	0.36825	637893.738934249
0.00675	0.38325	638387.983126241
0.00675	0.39825	638882.227318233
0.006975	0.011025	626130.838495026
0.006975	0.026025	626625.082687018
0.006975	0.041025	627119.32687901
0.006975	0.056025	627613.571071003
0.006975	0.071025	628107.815262995
0.006975	0.086025	628602.059454987
0.006975	0.101025	629096.303646979
0.006975	0.116025	629590.547838971
0.006975	0.131025	630084.792030963
0.006975	0.146025	630579.036222955
0.006975	0.161025	631073.280414947
0.006975	0.176025	631567.52460694
0.006975	0.191025	632061.768798932
0.006975	0.206025	632556.012990924
0.006975	0.221025	633050.257182916
0.006975	0.236025	633544.501374908
0.006975	0.251025	634038.7455669
0.006975	0.266025	634532.989758892
0.006975	0.281025	635027.233950884
0.006975	0.296025	635521.478142877
0.006975	0.311025	636015.722334868
0.006975	0.326025	636509.966526861
0.006975	0.341025	637004.210718852
0.006975	0.356025	637498.454910845
0.006975	0.371025	637992.699102837
0.006975	0.386025	638486.943294829
0.0072	0.0138	626229.798663614
0.0072	0.0288	626724.042855606
0.0072	0.0438	627218.287047599
0.0072	0.0588	627712.531239591
0.0072	0.0738	628206.775431583
0.0072	0.0888	628701.019623575
0.0072	0.1038	629195.263815567
0.0072	0.1188	629689.508007559
0.0072	0.1338	630183.752199551
0.0072	0.1488	630677.996391543
0.0072	0.1638	631172.240583536
0.0072	0.1788	631666.484775528
0.0072	0.1938	632160.72896752
0.0072	0.2088	632654.973159512
0.0072	0.2238	633149.217351504
0.0072	0.2388	633643.461543496
0.0072	0.2538	634137.705735488
0.0072	0.2688	634631.949927481
0.0072	0.2838	635126.194119472
0.0072	0.2988	635620.438311465
0.0072	0.3138	636114.682503456
0.0072	0.3288	636608.926695448
0.0072	0.3438	637103.170887441
0.0072	0.3588	637597.415079433
0.0072	0.3738	638091.659271425
0.0072	0.3888	638585.903463417
0.007425	0.00157500000000001	625834.51464021
0.007425	0.016575	626328.758832202
0.007425	0.031575	626823.003024195
0.007425	0.046575	627317.247216187
0.007425	0.061575	627811.491408179
0.007425	0.076575	628305.735600171
0.007425	0.091575	628799.979792163
0.007425	0.106575	629294.223984155
0.007425	0.121575	629788.468176147
0.007425	0.136575	630282.712368139
0.007425	0.151575	630776.956560132
0.007425	0.166575	631271.200752124
0.007425	0.181575	631765.444944116
0.007425	0.196575	632259.689136108
0.007425	0.211575	632753.9333281
0.007425	0.226575	633248.177520092
0.007425	0.241575	633742.421712084
0.007425	0.256575	634236.665904076
0.007425	0.271575	634730.910096068
0.007425	0.286575	635225.15428806
0.007425	0.301575	635719.398480053
0.007425	0.316575	636213.642672045
0.007425	0.331575	636707.886864037
0.007425	0.346575	637202.131056029
0.007425	0.361575	637696.375248021
0.007425	0.376575	638190.619440013
0.007425	0.391575	638684.863632006
0.00765	0.00435000000000001	625933.474808798
0.00765	0.01935	626427.719000791
0.00765	0.03435	626921.963192783
0.00765	0.04935	627416.207384775
0.00765	0.06435	627910.451576767
0.00765	0.07935	628404.695768759
0.00765	0.09435	628898.939960751
0.00765	0.10935	629393.184152743
0.00765	0.12435	629887.428344735
0.00765	0.13935	630381.672536727
0.00765	0.15435	630875.916728719
0.00765	0.16935	631370.160920712
0.00765	0.18435	631864.405112704
0.00765	0.19935	632358.649304696
0.00765	0.21435	632852.893496688
0.00765	0.22935	633347.13768868
0.00765	0.24435	633841.381880672
0.00765	0.25935	634335.626072664
0.00765	0.27435	634829.870264656
0.00765	0.28935	635324.114456649
0.00765	0.30435	635818.358648641
0.00765	0.31935	636312.602840633
0.00765	0.33435	636806.847032625
0.00765	0.34935	637301.091224617
0.00765	0.36435	637795.335416609
0.00765	0.37935	638289.579608601
0.00765	0.39435	638783.823800593
0.007875	0.00712500000000001	626032.434977386
0.007875	0.022125	626526.679169379
0.007875	0.037125	627020.923361371
0.007875	0.052125	627515.167553363
0.007875	0.067125	628009.411745355
0.007875	0.082125	628503.655937347
0.007875	0.097125	628997.900129339
0.007875	0.112125	629492.144321331
0.007875	0.127125	629986.388513323
0.007875	0.142125	630480.632705316
0.007875	0.157125	630974.876897308
0.007875	0.172125	631469.1210893
0.007875	0.187125	631963.365281292
0.007875	0.202125	632457.609473284
0.007875	0.217125	632951.853665276
0.007875	0.232125	633446.097857268
0.007875	0.247125	633940.34204926
0.007875	0.262125	634434.586241252
0.007875	0.277125	634928.830433245
0.007875	0.292125	635423.074625236
0.007875	0.307125	635917.318817229
0.007875	0.322125	636411.563009221
0.007875	0.337125	636905.807201213
0.007875	0.352125	637400.051393205
0.007875	0.367125	637894.295585197
0.007875	0.382125	638388.539777189
0.007875	0.397125	638882.783969182
0.0081	0.00990000000000001	626131.395145975
0.0081	0.0249	626625.639337967
0.0081	0.0399	627119.883529959
0.0081	0.0549	627614.127721951
0.0081	0.0699	628108.371913943
0.0081	0.0849	628602.616105935
0.0081	0.0999	629096.860297927
0.0081	0.1149	629591.104489919
0.0081	0.1299	630085.348681911
0.0081	0.1449	630579.592873904
0.0081	0.1599	631073.837065896
0.0081	0.1749	631568.081257888
0.0081	0.1899	632062.32544988
0.0081	0.2049	632556.569641872
0.0081	0.2199	633050.813833864
0.0081	0.2349	633545.058025856
0.0081	0.2499	634039.302217848
0.0081	0.2649	634533.54640984
0.0081	0.2799	635027.790601833
0.0081	0.2949	635522.034793825
0.0081	0.3099	636016.278985817
0.0081	0.3249	636510.523177809
0.0081	0.3399	637004.767369801
0.0081	0.3549	637499.011561793
0.0081	0.3699	637993.255753785
0.0081	0.3849	638487.499945777
0.008325	0.012675	626230.355314563
0.008325	0.027675	626724.599506555
0.008325	0.042675	627218.843698547
0.008325	0.057675	627713.087890539
0.008325	0.072675	628207.332082531
0.008325	0.087675	628701.576274523
0.008325	0.102675	629195.820466515
0.008325	0.117675	629690.064658507
0.008325	0.132675	630184.3088505
0.008325	0.147675	630678.553042492
0.008325	0.162675	631172.797234484
0.008325	0.177675	631667.041426476
0.008325	0.192675	632161.285618468
0.008325	0.207675	632655.52981046
0.008325	0.222675	633149.774002452
0.008325	0.237675	633644.018194444
0.008325	0.252675	634138.262386436
0.008325	0.267675	634632.506578429
0.008325	0.282675	635126.750770421
0.008325	0.297675	635620.994962413
0.008325	0.312675	636115.239154405
0.008325	0.327675	636609.483346397
0.008325	0.342675	637103.727538389
0.008325	0.357675	637597.971730381
0.008325	0.372675	638092.215922373
0.008325	0.387675	638586.460114365
0.00855	4.50000000000007E-4	625835.071291159
0.00855	0.01545	626329.315483151
0.00855	0.03045	626823.559675143
0.00855	0.04545	627317.803867135
0.00855	0.06045	627812.048059127
0.00855	0.07545	628306.292251119
0.00855	0.09045	628800.536443111
0.00855	0.10545	629294.780635103
0.00855	0.12045	629789.024827096
0.00855	0.13545	630283.269019088
0.00855	0.15045	630777.51321108
0.00855	0.16545	631271.757403072
0.00855	0.18045	631766.001595064
0.00855	0.19545	632260.245787056
0.00855	0.21045	632754.489979048
0.00855	0.22545	633248.73417104
0.00855	0.24045	633742.978363032
0.00855	0.25545	634237.222555025
0.00855	0.27045	634731.466747017
0.00855	0.28545	635225.710939009
0.00855	0.30045	635719.955131001
0.00855	0.31545	636214.199322993
0.00855	0.33045	636708.443514985
0.00855	0.34545	637202.687706977
0.00855	0.36045	637696.931898969
0.00855	0.37545	638191.176090961
0.00855	0.39045	638685.420282954
0.008775	0.00322500000000001	625934.031459747
0.008775	0.018225	626428.275651739
0.008775	0.033225	626922.519843731
0.008775	0.048225	627416.764035723
0.008775	0.063225	627911.008227715
0.008775	0.078225	628405.252419707
0.008775	0.093225	628899.496611699
0.008775	0.108225	629393.740803692
0.008775	0.123225	629887.984995684
0.008775	0.138225	630382.229187676
0.008775	0.153225	630876.473379668
0.008775	0.168225	631370.71757166
0.008775	0.183225	631864.961763652
0.008775	0.198225	632359.205955644
0.008775	0.213225	632853.450147636
0.008775	0.228225	633347.694339628
0.008775	0.243225	633841.93853162
0.008775	0.258225	634336.182723613
0.008775	0.273225	634830.426915605
0.008775	0.288225	635324.671107597
0.008775	0.303225	635818.915299589
0.008775	0.318225	636313.159491581
0.008775	0.333225	636807.403683573
0.008775	0.348225	637301.647875565
0.008775	0.363225	637795.892067557
0.008775	0.378225	638290.136259549
0.008775	0.393225	638784.380451541
0.009	0.00600000000000001	626032.991628335
0.009	0.021	626527.235820327
0.009	0.036	627021.480012319
0.009	0.051	627515.724204311
0.009	0.066	628009.968396303
0.009	0.081	628504.212588295
0.009	0.096	628998.456780288
0.009	0.111	629492.70097228
0.009	0.126	629986.945164272
0.009	0.141	630481.189356264
0.009	0.156	630975.433548256
0.009	0.171	631469.677740248
0.009	0.186	631963.92193224
0.009	0.201	632458.166124232
0.009	0.216	632952.410316224
0.009	0.231	633446.654508217
0.009	0.246	633940.898700209
0.009	0.261	634435.142892201
0.009	0.276	634929.387084193
0.009	0.291	635423.631276185
0.009	0.306	635917.875468177
0.009	0.321	636412.119660169
0.009	0.336	636906.363852162
0.009	0.351	637400.608044154
0.009	0.366	637894.852236146
0.009	0.381	638389.096428138
0.009	0.396	638883.34062013
0.009225	0.00877500000000001	626131.951796923
0.009225	0.023775	626626.195988915
0.009225	0.038775	627120.440180907
0.009225	0.053775	627614.684372899
0.009225	0.068775	628108.928564891
0.009225	0.083775	628603.172756884
0.009225	0.098775	629097.416948876
0.009225	0.113775	629591.661140868
0.009225	0.128775	630085.90533286
0.009225	0.143775	630580.149524852
0.009225	0.158775	631074.393716844
0.009225	0.173775	631568.637908836
0.009225	0.188775	632062.882100828
0.009225	0.203775	632557.12629282
0.009225	0.218775	633051.370484813
0.009225	0.233775	633545.614676805
0.009225	0.248775	634039.858868797
0.009225	0.263775	634534.103060789
0.009225	0.278775	635028.347252781
0.009225	0.293775	635522.591444773
0.009225	0.308775	636016.835636765
0.009225	0.323775	636511.079828758
0.009225	0.338775	637005.32402075
0.009225	0.353775	637499.568212742
0.009225	0.368775	637993.812404733
0.009225	0.383775	638488.056596726
0.00945	0.01155	626230.911965511
0.00945	0.02655	626725.156157503
0.00945	0.04155	627219.400349495
0.00945	0.05655	627713.644541487
0.00945	0.07155	628207.888733479
0.00945	0.08655	628702.132925472
0.00945	0.10155	629196.377117464
0.00945	0.11655	629690.621309456
0.00945	0.13155	630184.865501448
0.00945	0.14655	630679.10969344
0.00945	0.16155	631173.353885432
0.00945	0.17655	631667.598077424
0.00945	0.19155	632161.842269416
0.00945	0.20655	632656.086461409
0.00945	0.22155	633150.330653401
0.00945	0.23655	633644.574845393
0.00945	0.25155	634138.819037385
0.00945	0.26655	634633.063229377
0.00945	0.28155	635127.307421369
0.00945	0.29655	635621.551613361
0.00945	0.31155	636115.795805353
0.00945	0.32655	636610.039997346
0.00945	0.34155	637104.284189338
0.00945	0.35655	637598.52838133
0.00945	0.37155	638092.772573321
0.00945	0.38655	638587.016765314
0.009675	0.014325	626329.872134099
0.009675	0.029325	626824.116326091
0.009675	0.044325	627318.360518083
0.009675	0.059325	627812.604710075
0.009675	0.074325	628306.848902068
0.009675	0.089325	628801.09309406
0.009675	0.104325	629295.337286052
0.009675	0.119325	629789.581478044
0.009675	0.134325	630283.825670036
0.009675	0.149325	630778.069862028
0.009675	0.164325	631272.31405402
0.009675	0.179325	631766.558246012
0.009675	0.194325	632260.802438005
0.009675	0.209325	632755.046629997
0.009675	0.224325	633249.290821989
0.009675	0.239325	633743.535013981
0.009675	0.254325	634237.779205973
0.009675	0.269325	634732.023397965
0.009675	0.284325	635226.267589957
0.009675	0.299325	635720.511781949
0.009675	0.314325	636214.755973941
0.009675	0.329325	636709.000165934
0.009675	0.344325	637203.244357925
0.009675	0.359325	637697.488549918
0.009675	0.374325	638191.73274191
0.009675	0.389325	638685.976933902
0.0099	0.00210000000000001	625934.588110695
0.0099	0.0171	626428.832302687
0.0099	0.0321	626923.076494679
0.0099	0.0471	627417.320686671
0.0099	0.0621	627911.564878664
0.0099	0.0771	628405.809070656
0.0099	0.0921	628900.053262648
0.0099	0.1071	629394.29745464
0.0099	0.1221	629888.541646632
0.0099	0.1371	630382.785838624
0.0099	0.1521	630877.030030616
0.0099	0.1671	631371.274222608
0.0099	0.1821	631865.5184146
0.0099	0.1971	632359.762606593
0.0099	0.2121	632854.006798585
0.0099	0.2271	633348.250990577
0.0099	0.2421	633842.495182569
0.0099	0.2571	634336.739374561
0.0099	0.2721	634830.983566553
0.0099	0.2871	635325.227758545
0.0099	0.3021	635819.471950538
0.0099	0.3171	636313.716142529
0.0099	0.3321	636807.960334521
0.0099	0.3471	637302.204526514
0.0099	0.3621	637796.448718506
0.0099	0.3771	638290.692910498
0.0099	0.3921	638784.93710249
0.010125	0.00487500000000001	626033.548279283
0.010125	0.019875	626527.792471275
0.010125	0.034875	627022.036663267
0.010125	0.049875	627516.28085526
0.010125	0.064875	628010.525047252
0.010125	0.079875	628504.769239244
0.010125	0.094875	628999.013431236
0.010125	0.109875	629493.257623228
0.010125	0.124875	629987.50181522
0.010125	0.139875	630481.746007212
0.010125	0.154875	630975.990199204
0.010125	0.169875	631470.234391196
0.010125	0.184875	631964.478583188
0.010125	0.199875	632458.722775181
0.010125	0.214875	632952.966967173
0.010125	0.229875	633447.211159165
0.010125	0.244875	633941.455351157
0.010125	0.259875	634435.699543149
0.010125	0.274875	634929.943735141
0.010125	0.289875	635424.187927133
0.010125	0.304875	635918.432119126
0.010125	0.319875	636412.676311117
0.010125	0.334875	636906.92050311
0.010125	0.349875	637401.164695102
0.010125	0.364875	637895.408887094
0.010125	0.379875	638389.653079086
0.010125	0.394875	638883.897271078
0.01035	0.00765000000000001	626132.508447871
0.01035	0.02265	626626.752639863
0.01035	0.03765	627120.996831855
0.01035	0.05265	627615.241023848
0.01035	0.06765	628109.48521584
0.01035	0.08265	628603.729407832
0.01035	0.09765	629097.973599824
0.01035	0.11265	629592.217791816
0.01035	0.12765	630086.461983808
0.01035	0.14265	630580.7061758
0.01035	0.15765	631074.950367792
0.01035	0.17265	631569.194559784
0.01035	0.18765	632063.438751777
0.01035	0.20265	632557.682943769
0.01035	0.21765	633051.927135761
0.01035	0.23265	633546.171327753
0.01035	0.24765	634040.415519745
0.01035	0.26265	634534.659711737
0.01035	0.27765	635028.903903729
0.01035	0.29265	635523.148095722
0.01035	0.30765	636017.392287714
0.01035	0.32265	636511.636479706
0.01035	0.33765	637005.880671698
0.01035	0.35265	637500.12486369
0.01035	0.36765	637994.369055682
0.01035	0.38265	638488.613247674
0.010575	0.010425	626231.468616459
0.010575	0.025425	626725.712808451
0.010575	0.040425	627219.957000443
0.010575	0.055425	627714.201192436
0.010575	0.070425	628208.445384428
0.010575	0.085425	628702.68957642
0.010575	0.100425	629196.933768412
0.010575	0.115425	629691.177960404
0.010575	0.130425	630185.422152396
0.010575	0.145425	630679.666344388
0.010575	0.160425	631173.91053638
0.010575	0.175425	631668.154728373
0.010575	0.190425	632162.398920365
0.010575	0.205425	632656.643112357
0.010575	0.220425	633150.887304349
0.010575	0.235425	633645.131496341
0.010575	0.250425	634139.375688333
0.010575	0.265425	634633.619880325
0.010575	0.280425	635127.864072317
0.010575	0.295425	635622.108264309
0.010575	0.310425	636116.352456301
0.010575	0.325425	636610.596648294
0.010575	0.340425	637104.840840286
0.010575	0.355425	637599.085032278
0.010575	0.370425	638093.32922427
0.010575	0.385425	638587.573416262
0.0108	0.0132	626330.428785047
0.0108	0.0282	626824.672977039
0.0108	0.0432	627318.917169032
0.0108	0.0582	627813.161361024
0.0108	0.0732	628307.405553016
0.0108	0.0882	628801.649745008
0.0108	0.1032	629295.893937
0.0108	0.1182	629790.138128992
0.0108	0.1332	630284.382320984
0.0108	0.1482	630778.626512976
0.0108	0.1632	631272.870704969
0.0108	0.1782	631767.114896961
0.0108	0.1932	632261.359088953
0.0108	0.2082	632755.603280945
0.0108	0.2232	633249.847472937
0.0108	0.2382	633744.091664929
0.0108	0.2532	634238.335856921
0.0108	0.2682	634732.580048913
0.0108	0.2832	635226.824240905
0.0108	0.2982	635721.068432898
0.0108	0.3132	636215.31262489
0.0108	0.3282	636709.556816882
0.0108	0.3432	637203.801008874
0.0108	0.3582	637698.045200866
0.0108	0.3732	638192.289392858
0.0108	0.3882	638686.53358485
0.011025	9.75000000000009E-4	625935.144761643
0.011025	0.015975	626429.388953635
0.011025	0.030975	626923.633145627
0.011025	0.045975	627417.87733762
0.011025	0.060975	627912.121529612
0.011025	0.075975	628406.365721604
0.011025	0.090975	628900.609913596
0.011025	0.105975	629394.854105588
0.011025	0.120975	629889.09829758
0.011025	0.135975	630383.342489572
0.011025	0.150975	630877.586681565
0.011025	0.165975	631371.830873557
0.011025	0.180975	631866.075065549
0.011025	0.195975	632360.319257541
0.011025	0.210975	632854.563449533
0.011025	0.225975	633348.807641525
0.011025	0.240975	633843.051833517
0.011025	0.255975	634337.296025509
0.011025	0.270975	634831.540217501
0.011025	0.285975	635325.784409494
0.011025	0.300975	635820.028601486
0.011025	0.315975	636314.272793478
0.011025	0.330975	636808.51698547
0.011025	0.345975	637302.761177462
0.011025	0.360975	637797.005369454
0.011025	0.375975	638291.249561446
0.011025	0.390975	638785.493753438
0.01125	0.00375000000000001	626034.104930231
0.01125	0.01875	626528.349122223
0.01125	0.03375	627022.593314216
0.01125	0.04875	627516.837506208
0.01125	0.06375	628011.0816982
0.01125	0.07875	628505.325890192
0.01125	0.09375	628999.570082184
0.01125	0.10875	629493.814274176
0.01125	0.12375	629988.058466168
0.01125	0.13875	630482.30265816
0.01125	0.15375	630976.546850153
0.01125	0.16875	631470.791042145
0.01125	0.18375	631965.035234137
0.01125	0.19875	632459.279426129
0.01125	0.21375	632953.523618121
0.01125	0.22875	633447.767810113
0.01125	0.24375	633942.012002105
0.01125	0.25875	634436.256194097
0.01125	0.27375	634930.500386089
0.01125	0.28875	635424.744578081
0.01125	0.30375	635918.988770074
0.01125	0.31875	636413.232962066
0.01125	0.33375	636907.477154058
0.01125	0.34875	637401.72134605
0.01125	0.36375	637895.965538042
0.01125	0.37875	638390.209730034
0.01125	0.39375	638884.453922026
0.011475	0.00652500000000001	626133.06509882
0.011475	0.021525	626627.309290812
0.011475	0.036525	627121.553482804
0.011475	0.051525	627615.797674796
0.011475	0.066525	628110.041866788
0.011475	0.081525	628604.28605878
0.011475	0.096525	629098.530250772
0.011475	0.111525	629592.774442764
0.011475	0.126525	630087.018634756
0.011475	0.141525	630581.262826749
0.011475	0.156525	631075.507018741
0.011475	0.171525	631569.751210733
0.011475	0.186525	632063.995402725
0.011475	0.201525	632558.239594717
0.011475	0.216525	633052.483786709
0.011475	0.231525	633546.727978701
0.011475	0.246525	634040.972170693
0.011475	0.261525	634535.216362686
0.011475	0.276525	635029.460554677
0.011475	0.291525	635523.70474667
0.011475	0.306525	636017.948938662
0.011475	0.321525	636512.193130654
0.011475	0.336525	637006.437322646
0.011475	0.351525	637500.681514638
0.011475	0.366525	637994.92570663
0.011475	0.381525	638489.169898622
0.0117	0.00930000000000001	626232.025267408
0.0117	0.0243	626726.2694594
0.0117	0.0393	627220.513651392
0.0117	0.0543	627714.757843384
0.0117	0.0693	628209.002035376
0.0117	0.0843	628703.246227368
0.0117	0.0993	629197.49041936
0.0117	0.1143	629691.734611352
0.0117	0.1293	630185.978803344
0.0117	0.1443	630680.222995337
0.0117	0.1593	631174.467187329
0.0117	0.1743	631668.711379321
0.0117	0.1893	632162.955571313
0.0117	0.2043	632657.199763305
0.0117	0.2193	633151.443955297
0.0117	0.2343	633645.688147289
0.0117	0.2493	634139.932339282
0.0117	0.2643	634634.176531274
0.0117	0.2793	635128.420723266
0.0117	0.2943	635622.664915258
0.0117	0.3093	636116.90910725
0.0117	0.3243	636611.153299242
0.0117	0.3393	637105.397491234
0.0117	0.3543	637599.641683226
0.0117	0.3693	638093.885875218
0.0117	0.3843	638588.13006721
0.011925	0.012075	626330.985435996
0.011925	0.027075	626825.229627988
0.011925	0.042075	627319.47381998
0.011925	0.057075	627813.718011972
0.011925	0.072075	628307.962203964
0.011925	0.087075	628802.206395956
0.011925	0.102075	629296.450587948
0.011925	0.117075	629790.694779941
0.011925	0.132075	630284.938971933
0.011925	0.147075	630779.183163925
0.011925	0.162075	631273.427355917
0.011925	0.177075	631767.671547909
0.011925	0.192075	632261.915739901
0.011925	0.207075	632756.159931893
0.011925	0.222075	633250.404123885
0.011925	0.237075	633744.648315877
0.011925	0.252075	634238.89250787
0.011925	0.267075	634733.136699862
0.011925	0.282075	635227.380891853
0.011925	0.297075	635721.625083846
0.011925	0.312075	636215.869275838
0.011925	0.327075	636710.11346783
0.011925	0.342075	637204.357659822
0.011925	0.357075	637698.601851815
0.011925	0.372075	638192.846043806
0.011925	0.387075	638687.090235799
0.01215	0.01485	626429.945604584
0.01215	0.02985	626924.189796576
0.01215	0.04485	627418.433988568
0.01215	0.05985	627912.67818056
0.01215	0.07485	628406.922372552
0.01215	0.08985	628901.166564544
0.01215	0.10485	629395.410756537
0.01215	0.11985	629889.654948529
0.01215	0.13485	630383.899140521
0.01215	0.14985	630878.143332513
0.01215	0.16485	631372.387524505
0.01215	0.17985	631866.631716497
0.01215	0.19485	632360.875908489
0.01215	0.20985	632855.120100481
0.01215	0.22485	633349.364292474
0.01215	0.23985	633843.608484466
0.01215	0.25485	634337.852676458
0.01215	0.26985	634832.09686845
0.01215	0.28485	635326.341060442
0.01215	0.29985	635820.585252434
0.01215	0.31485	636314.829444426
0.01215	0.32985	636809.073636418
0.01215	0.34485	637303.31782841
0.01215	0.35985	637797.562020403
0.01215	0.37485	638291.806212395
0.01215	0.38985	638786.050404387
0.012375	0.00262500000000001	626034.66158118
0.012375	0.017625	626528.905773172
0.012375	0.032625	627023.149965164
0.012375	0.047625	627517.394157156
0.012375	0.062625	628011.638349148
0.012375	0.077625	628505.88254114
0.012375	0.092625	629000.126733132
0.012375	0.107625	629494.370925125
0.012375	0.122625	629988.615117117
0.012375	0.137625	630482.859309109
0.012375	0.152625	630977.103501101
0.012375	0.167625	631471.347693093
0.012375	0.182625	631965.591885085
0.012375	0.197625	632459.836077077
0.012375	0.212625	632954.080269069
0.012375	0.227625	633448.324461061
0.012375	0.242625	633942.568653054
0.012375	0.257625	634436.812845046
0.012375	0.272625	634931.057037038
0.012375	0.287625	635425.30122903
0.012375	0.302625	635919.545421022
0.012375	0.317625	636413.789613014
0.012375	0.332625	636908.033805006
0.012375	0.347625	637402.277996998
0.012375	0.362625	637896.522188991
0.012375	0.377625	638390.766380983
0.012375	0.392625	638885.010572975
0.0126	0.00540000000000001	626133.621749768
0.0126	0.0204	626627.86594176
0.0126	0.0354	627122.110133752
0.0126	0.0504	627616.354325744
0.0126	0.0654	628110.598517736
0.0126	0.0804	628604.842709728
0.0126	0.0954	629099.086901721
0.0126	0.1104	629593.331093713
0.0126	0.1254	630087.575285705
0.0126	0.1404	630581.819477697
0.0126	0.1554	631076.063669689
0.0126	0.1704	631570.307861681
0.0126	0.1854	632064.552053673
0.0126	0.2004	632558.796245665
0.0126	0.2154	633053.040437657
0.0126	0.2304	633547.284629649
0.0126	0.2454	634041.528821642
0.0126	0.2604	634535.773013634
0.0126	0.2754	635030.017205626
0.0126	0.2904	635524.261397618
0.0126	0.3054	636018.50558961
0.0126	0.3204	636512.749781602
0.0126	0.3354	637006.993973595
0.0126	0.3504	637501.238165586
0.0126	0.3654	637995.482357579
0.0126	0.3804	638489.72654957
0.012825	0.00817500000000001	626232.581918356
0.012825	0.023175	626726.826110348
0.012825	0.038175	627221.07030234
0.012825	0.053175	627715.314494332
0.012825	0.068175	628209.558686324
0.012825	0.083175	628703.802878316
0.012825	0.098175	629198.047070309
0.012825	0.113175	629692.291262301
0.012825	0.128175	630186.535454293
0.012825	0.143175	630680.779646285
0.012825	0.158175	631175.023838277
0.012825	0.173175	631669.268030269
0.012825	0.188175	632163.512222261
0.012825	0.203175	632657.756414254
0.012825	0.218175	633152.000606245
0.012825	0.233175	633646.244798238
0.012825	0.248175	634140.48899023
0.012825	0.263175	634634.733182222
0.012825	0.278175	635128.977374214
0.012825	0.293175	635623.221566206
0.012825	0.308175	636117.465758198
0.012825	0.323175	636611.70995019
0.012825	0.338175	637105.954142182
0.012825	0.353175	637600.198334174
0.012825	0.368175	638094.442526167
0.012825	0.383175	638588.686718159
0.01305	0.01095	626331.542086944
0.01305	0.02595	626825.786278936
0.01305	0.04095	627320.030470928
0.01305	0.05595	627814.27466292
0.01305	0.07095	628308.518854912
0.01305	0.08595	628802.763046904
0.01305	0.10095	629297.007238897
0.01305	0.11595	629791.251430889
0.01305	0.13095	630285.495622881
0.01305	0.14595	630779.739814873
0.01305	0.16095	631273.984006865
0.01305	0.17595	631768.228198857
0.01305	0.19095	632262.472390849
0.01305	0.20595	632756.716582841
0.01305	0.22095	633250.960774834
0.01305	0.23595	633745.204966826
0.01305	0.25095	634239.449158818
0.01305	0.26595	634733.69335081
0.01305	0.28095	635227.937542802
0.01305	0.29595	635722.181734794
0.01305	0.31095	636216.425926786
0.01305	0.32595	636710.670118778
0.01305	0.34095	637204.91431077
0.01305	0.35595	637699.158502762
0.01305	0.37095	638193.402694755
0.01305	0.38595	638687.646886747
0.013275	0.013725	626430.502255532
0.013275	0.028725	626924.746447524
0.013275	0.043725	627418.990639516
0.013275	0.058725	627913.234831508
0.013275	0.073725	628407.4790235
0.013275	0.088725	628901.723215493
0.013275	0.103725	629395.967407485
0.013275	0.118725	629890.211599477
0.013275	0.133725	630384.455791469
0.013275	0.148725	630878.699983461
0.013275	0.163725	631372.944175453
0.013275	0.178725	631867.188367445
0.013275	0.193725	632361.432559437
0.013275	0.208725	632855.67675143
0.013275	0.223725	633349.920943422
0.013275	0.238725	633844.165135414
0.013275	0.253725	634338.409327406
0.013275	0.268725	634832.653519398
0.013275	0.283725	635326.89771139
0.013275	0.298725	635821.141903382
0.013275	0.313725	636315.386095374
0.013275	0.328725	636809.630287367
0.013275	0.343725	637303.874479359
0.013275	0.358725	637798.118671351
0.013275	0.373725	638292.362863343
0.013275	0.388725	638786.607055335
0.0135	0.00150000000000001	626035.218232128
0.0135	0.0165	626529.46242412
0.0135	0.0315	627023.706616112
0.0135	0.0465	627517.950808104
0.0135	0.0615	628012.195000096
0.0135	0.0765	628506.439192089
0.0135	0.0915	629000.683384081
0.0135	0.1065	629494.927576073
0.0135	0.1215	629989.171768065
0.0135	0.1365	630483.415960057
0.0135	0.1515	630977.660152049
0.0135	0.1665	631471.904344041
0.0135	0.1815	631966.148536033
0.0135	0.1965	632460.392728026
0.0135	0.2115	632954.636920018
0.0135	0.2265	633448.88111201
0.0135	0.2415	633943.125304002
0.0135	0.2565	634437.369495994
0.0135	0.2715	634931.613687986
0.0135	0.2865	635425.857879978
0.0135	0.3015	635920.10207197
0.0135	0.3165	636414.346263963
0.0135	0.3315	636908.590455955
0.0135	0.3465	637402.834647947
0.0135	0.3615	637897.078839939
0.0135	0.3765	638391.323031931
0.0135	0.3915	638885.567223923
0.013725	0.00427500000000001	626134.178400716
0.013725	0.019275	626628.422592708
0.013725	0.034275	627122.6667847
0.013725	0.049275	627616.910976692
0.013725	0.064275	628111.155168684
0.013725	0.079275	628605.399360677
0.013725	0.094275	629099.643552669
0.013725	0.109275	629593.887744661
0.013725	0.124275	630088.131936653
0.013725	0.139275	630582.376128645
0.013725	0.154275	631076.620320637
0.013725	0.169275	631570.864512629
0.013725	0.184275	632065.108704621
0.013725	0.199275	632559.352896614
0.013725	0.214275	633053.597088606
0.013725	0.229275	633547.841280598
0.013725	0.244275	634042.08547259
0.013725	0.259275	634536.329664582
0.013725	0.274275	635030.573856574
0.013725	0.289275	635524.818048566
0.013725	0.304275	636019.062240558
0.013725	0.319275	636513.306432551
0.013725	0.334275	637007.550624543
0.013725	0.349275	637501.794816535
0.013725	0.364275	637996.039008527
0.013725	0.379275	638490.283200519
0.01395	0.00705000000000001	626233.138569304
0.01395	0.02205	626727.382761296
0.01395	0.03705	627221.626953288
0.01395	0.05205	627715.871145281
0.01395	0.06705	628210.115337273
0.01395	0.08205	628704.359529265
0.01395	0.09705	629198.603721257
0.01395	0.11205	629692.847913249
0.01395	0.12705	630187.092105241
0.01395	0.14205	630681.336297233
0.01395	0.15705	631175.580489225
0.01395	0.17205	631669.824681217
0.01395	0.18705	632164.06887321
0.01395	0.20205	632658.313065202
0.01395	0.21705	633152.557257194
0.01395	0.23205	633646.801449186
0.01395	0.24705	634141.045641178
0.01395	0.26205	634635.28983317
0.01395	0.27705	635129.534025162
0.01395	0.29205	635623.778217154
0.01395	0.30705	636118.022409147
0.01395	0.32205	636612.266601138
0.01395	0.33705	637106.510793131
0.01395	0.35205	637600.754985123
0.01395	0.36705	638094.999177114
0.01395	0.38205	638589.243369107
0.014175	0.00982500000000001	626332.098737892
0.014175	0.024825	626826.342929884
0.014175	0.039825	627320.587121876
0.014175	0.054825	627814.831313869
0.014175	0.069825	628309.075505861
0.014175	0.084825	628803.319697853
0.014175	0.099825	629297.563889845
0.014175	0.114825	629791.808081837
0.014175	0.129825	630286.052273829
0.014175	0.144825	630780.296465821
0.014175	0.159825	631274.540657813
0.014175	0.174825	631768.784849806
0.014175	0.189825	632263.029041798
0.014175	0.204825	632757.27323379
0.014175	0.219825	633251.517425782
0.014175	0.234825	633745.761617774
0.014175	0.249825	634240.005809766
0.014175	0.264825	634734.250001758
0.014175	0.279825	635228.49419375
0.014175	0.294825	635722.738385743
0.014175	0.309825	636216.982577734
0.014175	0.324825	636711.226769727
0.014175	0.339825	637205.470961719
0.014175	0.354825	637699.715153711
0.014175	0.369825	638193.959345703
0.014175	0.384825	638688.203537695
0.0144	0.0126	626431.05890648
0.0144	0.0276	626925.303098473
0.0144	0.0426	627419.547290465
0.0144	0.0576	627913.791482457
0.0144	0.0726	628408.035674449
0.0144	0.0876	628902.279866441
0.0144	0.1026	629396.524058433
0.0144	0.1176	629890.768250425
0.0144	0.1326	630385.012442417
0.0144	0.1476	630879.256634409
0.0144	0.1626	631373.500826402
0.0144	0.1776	631867.745018394
0.0144	0.1926	632361.989210386
0.0144	0.2076	632856.233402378
0.0144	0.2226	633350.47759437
0.0144	0.2376	633844.721786362
0.0144	0.2526	634338.965978354
0.0144	0.2676	634833.210170346
0.0144	0.2826	635327.454362339
0.0144	0.2976	635821.698554331
0.0144	0.3126	636315.942746323
0.0144	0.3276	636810.186938315
0.0144	0.3426	637304.431130307
0.0144	0.3576	637798.675322299
0.0144	0.3726	638292.919514291
0.0144	0.3876	638787.163706283
0.014625	3.75000000000011E-4	626035.774883076
0.014625	0.015375	626530.019075068
0.014625	0.030375	627024.263267061
0.014625	0.045375	627518.507459053
0.014625	0.060375	628012.751651045
0.014625	0.075375	628506.995843037
0.014625	0.090375	629001.240035029
0.014625	0.105375	629495.484227021
0.014625	0.120375	629989.728419013
0.014625	0.135375	630483.972611005
0.014625	0.150375	630978.216802997
0.014625	0.165375	631472.46099499
0.014625	0.180375	631966.705186982
0.014625	0.195375	632460.949378974
0.014625	0.210375	632955.193570966
0.014625	0.225375	633449.437762958
0.014625	0.240375	633943.68195495
0.014625	0.255375	634437.926146942
0.014625	0.270375	634932.170338934
0.014625	0.285375	635426.414530927
0.014625	0.300375	635920.658722918
0.014625	0.315375	636414.902914911
0.014625	0.330375	636909.147106903
0.014625	0.345375	637403.391298895
0.014625	0.360375	637897.635490887
0.014625	0.375375	638391.879682879
0.014625	0.390375	638886.123874872
0.01485	0.00315000000000001	626134.735051664
0.01485	0.01815	626628.979243657
0.01485	0.03315	627123.223435649
0.01485	0.04815	627617.467627641
0.01485	0.06315	628111.711819633
0.01485	0.07815	628605.956011625
0.01485	0.09315	629100.200203617
0.01485	0.10815	629594.444395609
0.01485	0.12315	630088.688587601
0.01485	0.13815	630582.932779594
0.01485	0.15315	631077.176971586
0.01485	0.16815	631571.421163578
0.01485	0.18315	632065.66535557
0.01485	0.19815	632559.909547562
0.01485	0.21315	633054.153739554
0.01485	0.22815	633548.397931546
0.01485	0.24315	634042.642123538
0.01485	0.25815	634536.88631553
0.01485	0.27315	635031.130507523
0.01485	0.28815	635525.374699515
0.01485	0.30315	636019.618891507
0.01485	0.31815	636513.863083499
0.01485	0.33315	637008.107275491
0.01485	0.34815	637502.351467483
0.01485	0.36315	637996.595659475
0.01485	0.37815	638490.839851467
0.015075	0.00592500000000001	626233.695220253
0.015075	0.020925	626727.939412245
0.015075	0.035925	627222.183604237
0.015075	0.050925	627716.427796229
0.015075	0.065925	628210.671988221
0.015075	0.080925	628704.916180213
0.015075	0.095925	629199.160372205
0.015075	0.110925	629693.404564197
0.015075	0.125925	630187.648756189
0.015075	0.140925	630681.892948181
0.015075	0.155925	631176.137140174
0.015075	0.170925	631670.381332166
0.015075	0.185925	632164.625524158
0.015075	0.200925	632658.86971615
0.015075	0.215925	633153.113908142
0.015075	0.230925	633647.358100134
0.015075	0.245925	634141.602292126
0.015075	0.260925	634635.846484118
0.015075	0.275925	635130.090676111
0.015075	0.290925	635624.334868103
0.015075	0.305925	636118.579060095
0.015075	0.320925	636612.823252087
0.015075	0.335925	637107.067444079
0.015075	0.350925	637601.311636071
0.015075	0.365925	638095.555828064
0.015075	0.380925	638589.800020055
0.0153	0.00870000000000001	626332.65538884
0.0153	0.0237	626826.899580832
0.0153	0.0387	627321.143772825
0.0153	0.0537	627815.387964817
0.0153	0.0687	628309.632156809
0.0153	0.0837	628803.876348801
0.0153	0.0987	629298.120540793
0.0153	0.1137	629792.364732785
0.0153	0.1287	630286.608924777
0.0153	0.1437	630780.85311677
0.0153	0.1587	631275.097308762
0.0153	0.1737	631769.341500754
0.0153	0.1887	632263.585692746
0.0153	0.2037	632757.829884738
0.0153	0.2187	633252.07407673
0.0153	0.2337	633746.318268722
0.0153	0.2487	634240.562460714
0.0153	0.2637	634734.806652706
0.0153	0.2787	635229.050844699
0.0153	0.2937	635723.295036691
0.0153	0.3087	636217.539228683
0.0153	0.3237	636711.783420675
0.0153	0.3387	637206.027612667
0.0153	0.3537	637700.271804659
0.0153	0.3687	638194.515996651
0.0153	0.3837	638688.760188643
0.015525	0.011475	626431.615557429
0.015525	0.026475	626925.859749421
0.015525	0.041475	627420.103941413
0.015525	0.056475	627914.348133405
0.015525	0.071475	628408.592325397
0.015525	0.086475	628902.836517389
0.015525	0.101475	629397.080709381
0.015525	0.116475	629891.324901374
0.015525	0.131475	630385.569093366
0.015525	0.146475	630879.813285358
0.015525	0.161475	631374.05747735
0.015525	0.176475	631868.301669342
0.015525	0.191475	632362.545861334
0.015525	0.206475	632856.790053326
0.015525	0.221475	633351.034245318
0.015525	0.236475	633845.278437311
0.015525	0.251475	634339.522629303
0.015525	0.266475	634833.766821295
0.015525	0.281475	635328.011013287
0.015525	0.296475	635822.255205279
0.015525	0.311475	636316.499397271
0.015525	0.326475	636810.743589263
0.015525	0.341475	637304.987781255
0.015525	0.356475	637799.231973247
0.015525	0.371475	638293.476165239
0.015525	0.386475	638787.720357232
0.01575	0.01425	626530.575726017
0.01575	0.02925	627024.819918009
0.01575	0.04425	627519.064110001
0.01575	0.05925	628013.308301993
0.01575	0.07425	628507.552493985
0.01575	0.08925	629001.796685977
0.01575	0.10425	629496.040877969
0.01575	0.11925	629990.285069962
0.01575	0.13425	630484.529261954
0.01575	0.14925	630978.773453946
0.01575	0.16425	631473.017645938
0.01575	0.17925	631967.26183793
0.01575	0.19425	632461.506029922
0.01575	0.20925	632955.750221914
0.01575	0.22425	633449.994413906
0.01575	0.23925	633944.238605898
0.01575	0.25425	634438.482797891
0.01575	0.26925	634932.726989883
0.01575	0.28425	635426.971181875
0.01575	0.29925	635921.215373867
0.01575	0.31425	636415.459565859
0.01575	0.32925	636909.703757851
0.01575	0.34425	637403.947949843
0.01575	0.35925	637898.192141835
0.01575	0.37425	638392.436333828
0.015975	0.00202500000000001	626135.291702613
0.015975	0.017025	626629.535894605
0.015975	0.032025	627123.780086597
0.015975	0.047025	627618.024278589
0.015975	0.062025	628112.268470581
0.015975	0.077025	628606.512662573
0.015975	0.092025	629100.756854565
0.015975	0.107025	629595.001046557
0.015975	0.122025	630089.24523855
0.015975	0.137025	630583.489430542
0.015975	0.152025	631077.733622534
0.015975	0.167025	631571.977814526
0.015975	0.182025	632066.222006518
0.015975	0.197025	632560.46619851
0.015975	0.212025	633054.710390502
0.015975	0.227025	633548.954582494
0.015975	0.242025	634043.198774487
0.015975	0.257025	634537.442966479
0.015975	0.272025	635031.687158471
0.015975	0.287025	635525.931350463
0.015975	0.302025	636020.175542455
0.015975	0.317025	636514.419734447
0.015975	0.332025	637008.663926439
0.015975	0.347025	637502.908118431
0.015975	0.362025	637997.152310423
0.015975	0.377025	638491.396502416
0.0162	0.00480000000000001	626234.251871201
0.0162	0.0198	626728.496063193
0.0162	0.0348	627222.740255185
0.0162	0.0498	627716.984447177
0.0162	0.0648	628211.228639169
0.0162	0.0798	628705.472831161
0.0162	0.0948	629199.717023153
0.0162	0.1098	629693.961215146
0.0162	0.1248	630188.205407138
0.0162	0.1398	630682.44959913
0.0162	0.1548	631176.693791122
0.0162	0.1698	631670.937983114
0.0162	0.1848	632165.182175106
0.0162	0.1998	632659.426367098
0.0162	0.2148	633153.67055909
0.0162	0.2298	633647.914751083
0.0162	0.2448	634142.158943075
0.0162	0.2598	634636.403135067
0.0162	0.2748	635130.647327059
0.0162	0.2898	635624.891519051
0.0162	0.3048	636119.135711043
0.0162	0.3198	636613.379903035
0.0162	0.3348	637107.624095027
0.0162	0.3498	637601.868287019
0.0162	0.3648	638096.112479012
0.0162	0.3798	638590.356671004
0.016425	0.00757500000000001	626333.212039789
0.016425	0.022575	626827.456231781
0.016425	0.037575	627321.700423773
0.016425	0.052575	627815.944615765
0.016425	0.067575	628310.188807758
0.016425	0.082575	628804.43299975
0.016425	0.097575	629298.677191742
0.016425	0.112575	629792.921383734
0.016425	0.127575	630287.165575726
0.016425	0.142575	630781.409767718
0.016425	0.157575	631275.65395971
0.016425	0.172575	631769.898151702
0.016425	0.187575	632264.142343694
0.016425	0.202575	632758.386535687
0.016425	0.217575	633252.630727679
0.016425	0.232575	633746.874919671
0.016425	0.247575	634241.119111663
0.016425	0.262575	634735.363303655
0.016425	0.277575	635229.607495647
0.016425	0.292575	635723.851687639
0.016425	0.307575	636218.095879632
0.016425	0.322575	636712.340071624
0.016425	0.337575	637206.584263615
0.016425	0.352575	637700.828455608
0.016425	0.367575	638195.0726476
0.016425	0.382575	638689.316839592
0.01665	0.01035	626432.172208377
0.01665	0.02535	626926.416400369
0.01665	0.04035	627420.660592361
0.01665	0.05535	627914.904784354
0.01665	0.07035	628409.148976346
0.01665	0.08535	628903.393168338
0.01665	0.10035	629397.63736033
0.01665	0.11535	629891.881552322
0.01665	0.13035	630386.125744314
0.01665	0.14535	630880.369936306
0.01665	0.16035	631374.614128298
0.01665	0.17535	631868.85832029
0.01665	0.19035	632363.102512283
0.01665	0.20535	632857.346704275
0.01665	0.22035	633351.590896267
0.01665	0.23535	633845.835088259
0.01665	0.25035	634340.079280251
0.01665	0.26535	634834.323472243
0.01665	0.28035	635328.567664235
0.01665	0.29535	635822.811856227
0.01665	0.31035	636317.05604822
0.01665	0.32535	636811.300240211
0.01665	0.34035	637305.544432204
0.01665	0.35535	637799.788624196
0.01665	0.37035	638294.032816188
0.01665	0.38535	638788.27700818
0.016875	0.013125	626531.132376965
[truncated: 16,597 more rows]
