# Supplementary material for: Bamboo-inspired optimal design for functionally graded hollow cylinders
Source: PLoS One. 2017 May 3;12(5):e0175029. doi: 10.1371/journal.pone.0175029 (PMC5414991; doi:10.1371/journal.pone.0175029)
Supplement: S4 File — The original numeric data for producing Fig 4. (TXT) [file pone.0175029.s006.txt]

Numeric data for Fig.4 (by H.Shima, 24 Dec 2016)

V^f_av / c2^bar / c1^bar / c0^bar

   0.1100000   2.8710000E-02   9.0000001E-05   0.1000000
   0.1200000   5.7532500E-02   6.7499997E-05   0.1000000
   0.1300000   8.6602502E-02   9.7500000E-05   0.1000000
   0.1400000   0.1154250   7.5000004E-05   0.1000000
   0.1500000   0.1442475   5.2500000E-05   0.1000000
   0.1600000   0.1733175   8.2500002E-05   0.1000000
   0.1700000   0.2021400   5.9999998E-05   0.1000000
   0.1800000   0.2309625   3.7500002E-05   0.1000000
   0.1900000   0.2600325   6.7499997E-05   0.1000000
   0.2000000   0.2888550   4.5000001E-05   0.1000000
   0.2100000   0.3179250   7.5000004E-05   0.1000000
   0.2200000   0.3467475   5.2500000E-05   0.1000000
   0.2300000   0.3755700   2.9999999E-05   0.1000000
   0.2400000   0.4046400   5.9999998E-05   0.1000000
   0.2500000   0.4334625   3.7500002E-05   0.1000000
   0.2600000   0.4625325   6.7499997E-05   0.1000000
   0.2700000   0.4913550   4.5000001E-05   0.1000000
   0.2800000   0.4580100   4.1790001E-02   0.1001875
   0.2900000   0.3980475   0.1017525   0.1001937
   0.3000000   0.3379725   0.1618275   0.1001813
   0.3100000   0.2780100   0.2217900   0.1001875
   0.3200000   0.2180475   0.2817525   0.1001937
   0.3300000   0.1580850   0.3417150   0.1002000
   0.3400000   9.8010004E-02   0.4017900   0.1001875
   0.3500000   3.8047500E-02   0.4617525   0.1001937
   0.3600000   2.2500000E-05   0.4922775   0.1077000
   0.3700000   4.9499999E-04   0.4711050   0.1283875
   0.3800000   2.0250000E-04   0.4509975   0.1487938
   0.3900000   6.7500002E-04   0.4298250   0.1694812
   0.4000000   3.8250000E-04   0.4097175   0.1898875
   0.4100000   9.0000001E-05   0.3896100   0.2102938
   0.4200000   6.7500002E-04   0.3683250   0.2310000
   0.4300000   2.6999999E-04   0.3483300   0.2513875
   0.4400000   8.5499999E-04   0.3270450   0.2720937
   0.4500000   5.6249998E-04   0.3069375   0.2925000
   0.4600000   1.5750001E-04   0.2869425   0.3128875
   0.4700000   7.4250001E-04   0.2656575   0.3335938
   0.4800000   4.4999999E-04   0.2455500   0.3540000
   0.4900000   4.5000001E-05   0.2255550   0.3743875
   0.5000000   6.3000002E-04   0.2042700   0.3950937
   0.5100000   3.3750001E-04   0.1841625   0.4155000
   0.5200000   8.1000000E-04   0.1629900   0.4361875
   0.5300000   5.1749998E-04   0.1428825   0.4565938
   0.5400000   2.2500000E-04   0.1227750   0.4770000
   0.5500000   6.9750001E-04   0.1016025   0.4976875
   0.5600000   4.0500000E-04   8.1495002E-02   0.5180938
   0.5700000   1.1250000E-04   6.1387502E-02   0.5385000
   0.5800000   5.8499997E-04   4.0215001E-02   0.5591875
   0.5900000   2.9249999E-04   2.0107500E-02   0.5795938
   0.6000000   0.0000000   0.0000000   0.6000000
