# Supplementary material for: Bamboo-inspired optimal design for functionally graded hollow cylinders
Source: PLoS One. 2017 May 3;12(5):e0175029. doi: 10.1371/journal.pone.0175029 (PMC5414991; doi:10.1371/journal.pone.0175029)
Supplement: S5 File — The original numeric data for producing Fig 5b. (TXT) [file pone.0175029.s007.txt]

Numeric data for Fig.5b (by H.Shima, 24 Dec 2016)
V_f^av / D_c / eta
0.11	241699.08	0.0040008761
0.12	255931.2	0.0075839693
0.13	270173.31	0.010848736
0.14	284405.44	0.013769004
0.15	298637.56	0.016425503
0.16	312879.69	0.018885018
0.17	327111.81	0.021109547
0.18	341343.94	0.023157127
0.19	355586.06	0.025076909
0.2	369818.19	0.026827447
0.21	384060.31	0.028480381
0.22	398292.44	0.029993998
0.23	412524.53	0.031407185
0.24	426766.66	0.032753836
0.25	440998.78	0.033993229
0.26	455240.91	0.035180587
0.27	469473.03	0.036276307
0.28	483002.22	0.035802223
0.29	496241.47	0.03474978
0.3	509480.66	0.033753894
0.31	522719.88	0.032810342
0.32	535959.13	0.031914994
0.33	549198.38	0.031064259
0.34	562437.56	0.030254774
0.35	575676.81	0.029483806
0.36	588679.75	0.028335854
0.37	601266.88	0.02652988
0.38	613863.44	0.024819788
0.39	626450.5	0.02316829
0.4	639047.13	0.021602053
0.41	651643.69	0.020100884
0.42	664230.88	0.018646313
0.43	676827.38	0.017263882
0.44	689414.56	0.015921667
0.45	702011.13	0.014644593
0.46	714607.69	0.013415503
0.47	727194.81	0.012218737
0.48	739791.38	0.011078293
0.49	752387.94	0.0099784015
0.5	764975.06	0.0089046154
0.51	777571.69	0.0078800144
0.52	790158.75	0.006877949
0.53	802755.38	0.005921118
0.54	815351.94	0.0049955854
0.55	827939	0.0040883115
0.56	840535.63	0.0032211209
0.57	853132.19	0.0023809695
0.58	865719.31	0.0015556144
0.59	878315.88	7.6604768E-4
