# Supplementary material for: Bamboo-inspired optimal design for functionally graded hollow cylinders
Source: PLoS One. 2017 May 3;12(5):e0175029. doi: 10.1371/journal.pone.0175029 (PMC5414991; doi:10.1371/journal.pone.0175029)
Supplement: S6 File — The original numeric data for producing Fig 6a. (TXT) [file pone.0175029.s008.txt]

Numeric data for Fig.6a: n=14
(by H.Shima, 24 Dec 2016)

Distance from innere surface / Volume fraction

0.5	8
0.8	14
1.2	12
1.6	15
1.8	14
2.3	11
2.7	13
3	10
3.4	12
3.7	18
3.9	12
4.4	13
4.8	18
5.1	22
5.4	21
5.7	20
6	23
6.3	25
6.5	26
6.8	32
7.2	31
7.5	29
7.8	36
8.1	39
8.4	28
8.7	45
9	52
9.4	62

----------
Numeric data for Fig.6a: n=15
(by H.Shima, 24 Dec 2016)

Distance from innere surface / Volume fraction

0.6	15
0.8	13
1.3	19
1.5	20
2.1	14
2.3	20
2.5	19
3.2	20
3.4	18
3.8	15
3.9	18
4.3	11
4.5	20
4.8	21
5.2	17
5.4	33
5.8	32
6.1	38
6.4	40
6.7	38
7	45
7.4	42
7.6	58
7.9	58
8.3	60

----------
Numeric data for Fig.6a: n=23
(by H.Shima, 24 Dec 2016)

Distance from innere surface / Volume fraction

0.5	12
0.7	10
1	13
1.2	12
1.5	11
1.8	9
2.1	9
2.4	13
2.8	13
3.1	17
3.4	14
3.8	28
4.2	26
4.5	27
4.8	38
5.2	38
5.6	51
6	47
6.4	60
6.7	68

----------
Numeric data for Fig.6a: n=42
(by H.Shima, 24 Dec 2016)

Distance from innere surface / Volume fraction

0.4	21
0.8	20.5
1	24
1.2	24
1.45	30
1.6	28
1.8	25
2	38
2.2	35
2.45	48
2.6	31
2.8	50
3	53
3.2	47
3.4	67
3.5	58
3.7	57
