# Supplementary material for: Bamboo-inspired optimal design for functionally graded hollow cylinders
Source: PLoS One. 2017 May 3;12(5):e0175029. doi: 10.1371/journal.pone.0175029 (PMC5414991; doi:10.1371/journal.pone.0175029)
Supplement: S7 File — The original numeric data for producing Fig 6c. (TXT) [file pone.0175029.s009.txt]

Numeric data for Fig.6c
(by H.Shima, 24 Dec 2016)

Internode number / Volume fraction

14	22
15	26
23	27
24	29
41	33
48	40
49	43
51	37
